# Supplementary material for: The barley DIR gene family: An expanded gene family that is involved in stress responses
Source: Front Genet. 2022 Nov 2;13:1042772. doi: 10.3389/fgene.2022.1042772 (PMC9667096; doi:10.3389/fgene.2022.1042772)
Supplement: Supplementary file 4 [file DataSheet1.xlsx]

## Sheet: Table S1
Table S1. Summary information of the 205 wild barley and landrace accessions.
SRA ID	Accession	Longitude	Latitude	Type
ERR753225	BCC761	83.7361	28.3561	landrace
ERR753344	FT388	91.1	29.65	landrace
ERR753343	FT390	91.1	29.65	landrace
ERR753136	HOR10350	36.47	8.15	landrace
ERR753188	HOR10421	-	-	landrace
ERR753186	HOR10800	-	-	landrace
ERR753250	HOR12461	-	-	landrace
ERR753218	HOR1463	71.31	35.91	landrace
ERR753349	HOR1645	-	-	landrace
ERR753246	HOR1969	-	-	landrace
ERR753305	HOR2351	113.65	34.765	landrace
ERR753350	HOR2451	-	-	landrace
ERR753320	HOR2458	91.1	29.65	landrace
ERR753326	HOR2465	91.1	29.65	landrace
ERR753112	HOR2792	50.85	30.5167	landrace
ERR753283	HOR4720	23.7139	56.6483	landrace
ERR753193	HOR5702	36.8333	7.66667	landrace
ERR753195	HOR8826	20.9592	49.4214	landrace
ERR271727	Igri	-	-	landrace
ERR271729	Vogelsanger_Gold	-	-	landrace
ERR753135	HOR7380	18.8322	49.5197	landrace
ERR753257	FT561	80.9167	29.25	landrace
ERR753352	HOR2456	-	-	landrace
ERR753123	HOR3959	12.6447	47.2722	landrace
ERR753248	HOR4577	-	-	landrace
ERR753226	BCC1488	142.64	51	landrace
ERR753255	FT554	68.6667	37.3333	landrace
ERR753232	HOR2800	48.8167	31.5333	landrace
ERR753314	HOR11531	-	-	landrace
ERR753208	FT519	112	31	landrace
ERR753237	FT524	126.4	39.5	landrace
ERR753251	HOR11178	-	-	landrace
ERR753103	HOR1707	71.52	35.91	landrace
ERR753133	HOR383	25.9586	43.8544	landrace
ERR753108	HOR9607	43.35	42.3	landrace
ERR753347	100-HS8	-7.5	30.5	landrace
ERR753346	95-HS3	-7.5	30.5	landrace
ERR753261	BCC107	36.1	33.9333	landrace
ERR753209	BCC131	-3.05	32.05	landrace
ERR753228	BCC1494	57.1814	50.2981	landrace
ERR753227	BCC1503	58.3836	37.9417	landrace
ERR753231	BCC1589	12.7333	37.9333	landrace
ERR753222	BCC167	57.3333	22.6667	landrace
ERR753243	BCC168	57.6667	23.1667	landrace
ERR753309	BCC169	57.25	25.6667	landrace
ERR753206	BCC190	40.0722	36.8333	landrace
ERR753210	BCC192	38.9597	36.3833	landrace
ERR753212	BCC195	36.5442	33.8167	landrace
ERR753224	BCC197	36.4631	36.1167	landrace
ERR753258	BCC21	30.71	28.3119	landrace
ERR753260	BCC51	34.4833	30.5667	landrace
ERR753318	BCC54	32.5167	30.8167	landrace
ERR753214	FT226	35.2236	31.7792	landrace
ERR753165	FT359	-6.83	34.02	landrace
ERR753235	FT414	44.21	15.36	landrace
ERR753239	FT520	75.2808	42.8186	landrace
ERR753240	FT521	2.68333	42.7333	landrace
ERR753325	FT525	37.9903	37.0294	landrace
ERR753238	FT539	44.2833	37.5717	landrace
ERR753253	FT553	35.2333	31.7667	landrace
ERR753259	FT555	41.1667	39.1833	landrace
ERR753142	HOR10103	13.9181	25.9161	landrace
ERR753216	HOR10152	14.8831	26.2258	landrace
ERR753125	HOR10280	13.5333	26.8031	landrace
ERR753138	HOR10360	42.7167	43.05	landrace
ERR753273	HOR10551	13.7522	37.5786	landrace
ERR753107	HOR10610	43.2567	36.4433	landrace
ERR753139	HOR10705	44.7289	42.1772	landrace
ERR753118	HOR10782	13.8825	41.9017	landrace
ERR753137	HOR1133	2.21361	46.2167	landrace
ERR753189	HOR1192	29.0061	38.2928	landrace
ERR753236	HOR12830	38.0865	36.7014	landrace
ERR753144	HOR13416	-8.83333	31.05	landrace
ERR753244	HOR14153	18.7919	12.0428	landrace
ERR753245	HOR14279	39.4292	14.6983	landrace
ERR753192	HOR1431	71.14	34.86	landrace
ERR753215	HOR1448	-	-	landrace
ERR753308	HOR154	73.0833	31.4167	landrace
ERR753351	HOR2455	-	-	landrace
ERR753274	HOR2766	23.31	24.05	landrace
ERR753191	HOR2777	47.8	37.6333	landrace
ERR753111	HOR2785	51.8667	35.6	landrace
ERR753113	HOR2808	50.85	33.5667	landrace
ERR753233	HOR2829	48.8167	34.5833	landrace
ERR753121	HOR2854	46.7833	38.65	landrace
ERR753114	HOR2867	58.9833	37.6333	landrace
ERR753202	HOR3938	-16.78	28.21	landrace
ERR753134	HOR396	27.7669	42.3144	landrace
ERR753120	HOR4150	3.21667	36.7	landrace
ERR753200	HOR454	27.9167	40.65	landrace
ERR753101	HOR4724	44.5167	40.1833	landrace
ERR753140	HOR713	22.1833	37.6667	landrace
ERR753190	HOR742	18.4167	43.8667	landrace
ERR753122	HOR752	21.8242	39.0742	landrace
ERR753124	HOR756	20.1892	40.7878	landrace
ERR753213	HOR8113	29.5	39.25	landrace
ERR753217	HOR8827	20.6	49.6333	landrace
ERR753199	HOR8842	-6.75333	37.5733	landrace
ERR753130	HOR902	36.3311	41.2928	landrace
ERR753141	HOR9888	22.6392	32.7636	landrace
ERR753105	HOR9919	6.30569	45.4322	landrace
ERR271728	Harrington	-	-	landrace
ERR753306	SBCC002	-2.67	42.85	landrace
ERR753321	SBCC003	-3.15	40.63	landrace
ERR753323	SBCC014	-5.07	37.53	landrace
ERR753315	SBCC095	-6.85	40.98	landrace
ERR753307	SBCC144	-17.81	28.8	landrace
ERR753317	SBCC147	-4.77	43.07	landrace
ERR753312	SBCC158	1.52	41.98	landrace
ERR753128	HOR8635	22.1411	48.5281	landrace
ERR753115	HOR9827	13.9833	32.7667	landrace
ERR753092	BCC185	46.7167	24.6333	landrace
ERR753143	HOR10130	9.50028	30.1328	landrace
ERR753345	94-HS2	-7.5	30.5	landrace
ERR753264	HOR12762	67.9	38.2833	landrace
ERR753104	HOR8658	29.9042	31.1933	landrace
ERR753230	HOR1842	72.38	36.27	landrace
ERR753340	93-HS1	-7.5	30.5	landrace
ERR753129	HOR4469	36.0333	32.685	landrace
ERR753109	HOR10761	38.2333	5.63333	landrace
ERR753327	HOR2462	94.45	29.43	landrace
ERR753254	FT549	35.8	31.7167	landrace
ERR753310	HOR11317	35.1871	31.7156	landrace
ERR753324	HOR758	21.4522	42.0036	landrace
ERR753229	HOR1804	71.15	35	landrace
ERR753110	HOR937	21.8242	39.0742	landrace
ERR753205	BCC1481	34.35	61.7833	landrace
ERR753234	FT411	7.85111	46.3136	landrace
ERR753149	FT147	34.7444	30.8454	spontaneum
ERR753156	FT268	38.8814	35.1672	spontaneum
ERR753157	FT270	36.8361	33.6542	spontaneum
ERR753158	FT272	36.05	32.2167	spontaneum
ERR753335	FT333	59.483	35.983	spontaneum
ERR753168	FT376	62.3417	35.2758	spontaneum
ERR753185	FT595	42.1667	36.3333	spontaneum
ERR753268	FT657	52.5247	29.6081	spontaneum
ERR753269	FT658	43.2	35.3667	spontaneum
ERR753270	FT660	45.7	36.75	spontaneum
ERR753336	FT873	66.625	38.3111	spontaneum
ERR753175	FT566	56.683	38.417	spontaneum
ERR753160	FT286	50.8333	30.0667	spontaneum
ERR753182	FT613	49.83	32.55	spontaneum
ERR753176	FT567	61.8833	41.05	spontaneum
ERR753161	FT332	48.1833	33.8167	spontaneum
ERR753280	FT878	46.0192	34.4427	spontaneum
ERR753265	FT630	35.8667	33.4667	spontaneum
ERR753330	FT018	35.3994	32.0687	spontaneum
ERR753204	FT589	37.0069	35.0289	spontaneum
ERR753096	FT042	34.6315	30.89	spontaneum
ERR753333	FT064	35.1233	31.347	spontaneum
ERR753170	FT393	35.4453	32.7426	spontaneum
ERR753177	FT568	63.183	34.5	spontaneum
ERR753275	FT880	47.0294	35.2718	spontaneum
ERR753183	FT611	51.25	35.5	spontaneum
ERR753162	FT338	35.4167	33	spontaneum
ERR753277	FT748	37.7347	37.315	spontaneum
ERR753284	FT871	67.6932	40.0711	spontaneum
ERR753100	FT730	37.2747	37.3294	spontaneum
ERR753282	FT885	68.6135	38.624	spontaneum
ERR753332	FT075	34.8881	31.4374	spontaneum
ERR753187	FT584	40.4975	36.9669	spontaneum
ERR753267	FT632	42.0706	37.0778	spontaneum
ERR753334	FT279	69	35.75	spontaneum
ERR753097	FT218	35.1129	31.772	spontaneum
ERR753180	FT581	41.7167	37.9667	spontaneum
ERR753339	FT886	69.2394	38.3422	spontaneum
ERR753298	FT222	35.4239	32.9743	spontaneum
ERR753331	FT262	37.2833	36.7808	spontaneum
ERR753194	FT628	36.3789	32.5964	spontaneum
ERR753296	FT248	48.5792	31.6759	spontaneum
ERR753094	FT011	35.3048	31.8347	spontaneum
ERR753095	FT031	34.5851	31.6983	spontaneum
ERR753145	FT037	34.473	31.4012	spontaneum
ERR753146	FT045	35.4367	31.6729	spontaneum
ERR753329	FT056	35.6603	32.7805	spontaneum
ERR753147	FT067	34.8904	31.5373	spontaneum
ERR753148	FT144	34.6796	30.5718	spontaneum
ERR753150	FT172	35.7307	33.2294	spontaneum
ERR753152	FT219	35.7635	33.2872	spontaneum
ERR753153	FT229	44.15	36.4	spontaneum
ERR753159	FT276	35.6667	32.5833	spontaneum
ERR753163	FT340	34.7	31.5	spontaneum
ERR753167	FT363	34.0167	34.9833	spontaneum
ERR753297	FT389	101.15	30.97	spontaneum
ERR753171	FT469	39.7017	37.5525	spontaneum
ERR753172	FT470	40.7714	37.3319	spontaneum
ERR753173	FT507	43.4167	36.3833	spontaneum
ERR753174	FT512	35.8208	35.6056	spontaneum
ERR753196	FT582	42.0989	37.0925	spontaneum
ERR753181	FT592	41.0856	37.0738	spontaneum
ERR753184	FT604	43.1667	36.0833	spontaneum
ERR753266	FT631	36.1	33.9333	spontaneum
ERR753338	FT643	35.4373	31.6733	spontaneum
ERR753271	FT661	47.2	38.5	spontaneum
ERR753337	FT670	36.9322	36.9922	spontaneum
ERR753279	FT731	37.2814	37.4239	spontaneum
ERR753272	FT735	39.955	37.7919	spontaneum
ERR753287	FT741	41.4525	37.6814	spontaneum
ERR753291	FT747	36.9519	36.8661	spontaneum
ERR753281	FT875	67.4358	38.0753	spontaneum
ERR753276	FT879	45.9432	34.5258	spontaneum
ERR753166	FT361	28.1667	36.4	spontaneum
ERR753203	FT590	36.7025	35.0133	spontaneum
ERR753289	FT734	38.7786	37.4103	spontaneum
ERR753278	FT733	36.4672	36.2558	spontaneum

## Sheet: Table S2
Table S2. Accession number and sample information of RNA-seq data used in this study.
Publication	BioProject	SRA ID	Stage/Tissue	Treatment	Sample replicates
A chromosome conformation capture ordered sequence of the barley genome	PRJEB14349	ERR1457163	5 day after pollination, developing grain	-	CAR5_2_B2
		ERR1457164	5 day after pollination, developing grain	-	CAR5_3_B2
		ERR1457165	5 day after pollination, developing grain	-	CAR5_4_B2
		ERR1457166	4 days, embryonic tissue	-	EMB_a_B2
		ERR1457167	4 days, embryonic tissue	-	EMB_b_B2
		ERR1457168	4 days, embryonic tissue	-	EMB_c_B2
		ERR1457169	roots from the seedlings with 17 and 28 days old after planting	-	ROO_a_B2
		ERR1457170	roots from the seedlings with 17 and 28 days old after planting	-	ROO_b_B2
		ERR1457171	roots from the seedlings with 17 and 28 days old after planting	-	ROO_c_B2
		ERR1457172	15 day after pollination, developing grain	-	CAR15_1_B2
		ERR1457173	15 day after pollination, developing grain	-	CAR15_2_B2
		ERR1457174	15 day after pollination, developing grain	-	CAR15_4_B2
		ERR1457175	10 cm shoots from seedlings	-	LEA_a_B2
		ERR1457176	10 cm shoots from seedlings	-	LEA_b_B2
		ERR1457177	10 cm shoots from seedlings	-	LEA_c_B2
		ERR1457178	developing inflorescences with 1 cm	-	INF2_f_B2
		ERR1457179	developing inflorescences with 1 cm	-	INF2_g_B2
		ERR1457180	developing inflorescences with 1 cm	-	INF2_h_B2
		ERR1457181	6 weeks after pollination, developing tillers at third stem internode	-	NOD_a_B2
		ERR1457182	6 weeks after pollination, developing tillers at third stem internode	-	NOD_b_B2
		ERR1457183	6 weeks after pollination, developing tillers at third stem internode	-	NOD_c_B2
		ERR1457184	Young developing inflorescences with 5 mm	-	INF1_a_B2
		ERR1457185	Young developing inflorescences with 5 mm	-	INF1_b_B2
		ERR1457186	Young developing inflorescences with 5 mm	-	INF1_c_B2
		ERR1457188	5 day after pollination, developing grain	-	CAR5_2_B1
		ERR1457189	5 day after pollination, developing grain	-	CAR5_3_B1
		ERR1457190	5 day after pollination, developing grain	-	CAR5_4_B1
		ERR1457191	4 days, embryonic tissue	-	EMB_a_B1
		ERR1457192	4 days, embryonic tissue	-	EMB_b_B1
		ERR1457193	4 days, embryonic tissue	-	EMB_c_B1
		ERR1457194	roots from the seedlings with 17 and 28 days old after planting	-	ROO_a_B1
		ERR1457195	roots from the seedlings with 17 and 28 days old after planting	-	ROO_b_B1
		ERR1457196	roots from the seedlings with 17 and 28 days old after planting	-	ROO_c_B1
		ERR1457197	15 day after pollination, developing grain	-	CAR15_1_B1
		ERR1457198	15 day after pollination, developing grain	-	CAR15_2_B1
		ERR1457199	15 day after pollination, developing grain	-	CAR15_4_B1
		ERR1457200	10 cm shoots from seedlings	-	LEA_a_B1
		ERR1457201	10 cm shoots from seedlings	-	LEA_b_B1
		ERR1457202	10 cm shoots from seedlings	-	LEA_c_B1
		ERR1457203	developing inflorescences with 1 cm	-	INF2_f_B1
		ERR1457204	developing inflorescences with 1 cm	-	INF2_g_B1
		ERR1457205	developing inflorescences with 1 cm	-	INF2_h_B1
		ERR1457206	6 weeks after pollination, developing tillers at third stem internode	-	NOD_a_B1
		ERR1457207	6 weeks after pollination, developing tillers at third stem internode	-	NOD_b_B1
		ERR1457208	6 weeks after pollination, developing tillers at third stem internode	-	NOD_c_B1
		ERR1457209	Young developing inflorescences with 5 mm	-	INF1_a_B1
		ERR1457210	Young developing inflorescences with 5 mm	-	INF1_b_B1
		ERR1457211	Young developing inflorescences with 5 mm	-	INF1_c_B1
		ERR1457212	etiolated seedling with 10 days old after planting	-	ETI_1_B1
		ERR1457213	etiolated seedling with 10 days old after planting	-	ETI_2_B1
		ERR1457214	etiolated seedling with 10 days old after planting	-	ETI_3_B1
		ERR1457215	6 weeks after pollination, inflorescences, lemma	-	LEM_1_B1
		ERR1457216	6 weeks after pollination, inflorescences, lemma	-	LEM_2_B1
		ERR1457217	6 weeks after pollination, inflorescences, lemma	-	LEM_3_B1
		ERR1457218	6 weeks after pollination, inflorescences, lodicule	-	LOD_1_B1
		ERR1457219	6 weeks after pollination, inflorescences, lodicule	-	LOD_2_B1
		ERR1457220	6 weeks after pollination, inflorescences, lodicule	-	LOD_3_B1
		ERR1457221	6 weeks after pollination, dissected inflorescences, palea	-	PAL_1_B1
		ERR1457222	6 weeks after pollination, dissected inflorescences, palea	-	PAL_2_B1
		ERR1457223	6 weeks after pollination, dissected inflorescences, palea	-	PAL_3_B1
		ERR1457224	4 weeks after pollination, epidermal strips	-	EPI_1_B1
		ERR1457225	4 weeks after pollination, epidermal strips	-	EPI_2_B1
		ERR1457226	4 weeks after pollination, epidermal strips	-	EPI_3_B1
		ERR1457227	5 weeks after pollination, inflorescences, rachis	-	RAC_1_B1
		ERR1457228	5 weeks after pollination, inflorescences, rachis	-	RAC_2_B1
		ERR1457229	5 weeks after pollination, inflorescences, rachis	-	RAC_3_B1
		ERR1457230	4 weeks after pollination, roots	-	ROO2_1_B1
		ERR1457231	4 weeks after pollination, roots	-	ROO2_2_B1
		ERR1457232	4 weeks after pollination, roots	-	ROO2_3_B1
		ERR1457233	8 weeks after pollination, senescing leaves	-	SEN_1_B1
		ERR1457234	8 weeks after pollination, senescing leaves	-	SEN_2_B1
		ERR1457235	8 weeks after pollination, senescing leaves	-	SEN_3_B1
		ERR1457236	etiolated seedling with 10 days old after planting	-	ETI_1_B2
		ERR1457237	etiolated seedling with 10 days old after planting	-	ETI_2_B2
		ERR1457238	etiolated seedling with 10 days old after planting	-	ETI_3_B2
		ERR1457239	6 weeks after pollination, inflorescences, lemma	-	LEM_1_B2
		ERR1457240	6 weeks after pollination, inflorescences, lemma	-	LEM_2_B2
		ERR1457241	6 weeks after pollination, inflorescences, lemma	-	LEM_3_B2
		ERR1457242	6 weeks after pollination, inflorescences, lodicule	-	LOD_1_B2
		ERR1457243	6 weeks after pollination, inflorescences, lodicule	-	LOD_2_B2
		ERR1457244	6 weeks after pollination, inflorescences, lodicule	-	LOD_3_B2
		ERR1457245	6 weeks after pollination, dissected inflorescences, palea	-	PAL_1_B2
		ERR1457246	6 weeks after pollination, dissected inflorescences, palea	-	PAL_2_B2
		ERR1457247	6 weeks after pollination, dissected inflorescences, palea	-	PAL_3_B2
		ERR1457248	4 weeks after pollination, epidermal strips	-	EPI_1_B2
		ERR1457249	4 weeks after pollination, epidermal strips	-	EPI_2_B2
		ERR1457250	4 weeks after pollination, epidermal strips	-	EPI_3_B2
		ERR1457251	5 weeks after pollination, inflorescences, rachis	-	RAC_1_B2
		ERR1457252	5 weeks after pollination, inflorescences, rachis	-	RAC_2_B2
		ERR1457253	5 weeks after pollination, inflorescences, rachis	-	RAC_3_B2
		ERR1457254	4 weeks after pollination, roots	-	ROO2_1_B2
		ERR1457255	4 weeks after pollination, roots	-	ROO2_2_B2
		ERR1457256	4 weeks after pollination, roots	-	ROO2_3_B2
		ERR1457257	8 weeks after pollination, senescing leaves	-	SEN_1_B2
		ERR1457258	8 weeks after pollination, senescing leaves	-	SEN_2_B2
		ERR1457259	8 weeks after pollination, senescing leaves	-	SEN_3_B2
Large Differences in Gene Expression Responses to Drought and Heat Stress between Elite Barley Cultivar Scarlett and a Spanish Landrace	PRJEB12540	ERR1248084	Young Inflorescence	control	replicate 1
		ERR1248085	Young Inflorescence	control	replicate 2
		ERR1248086	Young Inflorescence	severe drought	replicate 1
		ERR1248087	Young Inflorescence	severe drought	replicate 2
		ERR1248088	Young Inflorescence	mild drought combined with heat	replicate 1
		ERR1248089	Young Inflorescence	mild drought combined with heat	replicate 2
		ERR1248116	Leaf	control	replicate 1
		ERR1248117	Leaf	control	replicate 2
		ERR1248118	Leaf	control	replicate 3
		ERR1248119	Leaf	severe drought	replicate 1
		ERR1248120	Leaf	severe drought	replicate 2
		ERR1248121	Leaf	severe drought	replicate 3
		ERR1248122	Leaf	mild drought combined with heat	replicate 1
		ERR1248123	Leaf	mild drought combined with heat	replicate 2
		ERR1248274	Young Inflorescence	control	replicate 1
		ERR1248275	Young Inflorescence	control	replicate 2
		ERR1248276	Young Inflorescence	severe drought	replicate 1
		ERR1248277	Young Inflorescence	severe drought	replicate 2
		ERR1248278	Young Inflorescence	mild drought combined with heat	replicate 1
		ERR1248279	Young Inflorescence	mild drought combined with heat	replicate 2
		ERR1248280	Leaf	control	replicate 1
		ERR1248281	Leaf	control	replicate 2
		ERR1248282	Leaf	control	replicate 3
		ERR1248283	Leaf	severe drought	replicate 1
		ERR1248284	Leaf	severe drought	replicate 2
		ERR1248285	Leaf	severe drought	replicate 3
		ERR1248286	Leaf	mild drought combined with heat	replicate 1
		ERR1248287	Leaf	mild drought combined with heat	replicate 2
Transcriptomic and alternative splicing analyses reveal mechanisms of the difference in salt tolerance between barley and rice	PRJNA546269	SRR9201534	seedling stage, Root	CK (0 mM NaCl)	replicate 1
		SRR9201535	seedling stage, Root	CK (0 mM NaCl)	replicate 2
		SRR9201536	seedling stage, Root	CK (0 mM NaCl)	replicate 3
		SRR9201537	seedling stage, Root	SALT (100 mM NaCl)	replicate 1
		SRR9201538	seedling stage, Root	SALT (100 mM NaCl)	replicate 2
		SRR9201539	seedling stage, Root	SALT (100 mM NaCl)	replicate 3
		SRR9201546	seedling stage, Shoot	CK (0 mM NaCl)	replicate 1
		SRR9201547	seedling stage, Shoot	CK (0 mM NaCl)	replicate 2
		SRR9201548	seedling stage, Shoot	CK (0 mM NaCl)	replicate 3
		SRR9201549	seedling stage, Shoot	SALT (100 mM NaCl)	replicate 1
		SRR9201550	seedling stage, Shoot	SALT (100 mM NaCl)	replicate 2
		SRR9201551	seedling stage, Shoot	SALT (100 mM NaCl)	replicate 3
Reference gene selection for quantitative RT-PCR normalisation in barley under low-nitrogen stress, based on RNAseq data	PRJNA400519	SRR5992402	Root	0.24mm NH4NO3 treat 24h	C
		SRR5992403	Root	0.24mm NH4NO3 treat 0h	D
		SRR5992404	Root	0.24mm NH4NO3 treat 0h	A
		SRR5992405	Root	0.24mm NH4NO3 treat 1h	B
		SRR5992406	shoot	0.24mm NH4NO3 treat 1h	5
		SRR5992407	shoot	0.24mm NH4NO3 treat 24h	6
		SRR5992408	shoot	0.24mm NH4NO3 treat 24h	3
		SRR5992409	shoot	0.24mm NH4NO3 treat 0h	4
		SRR5992410	shoot	0.24mm NH4NO3 treat 0h	1
		SRR5992411	shoot	0.24mm NH4NO3 treat 1h	2
		SRR5992412	Root	0.24mm NH4NO3 treat 1h	E
		SRR5992413	Root	0.24mm NH4NO3 treat 24h	F
Aluminum or Low pH – Which Is the Bigger Enemy of Barley? Transcriptome Analysis of Barley Root Meristem Under Al and Low pH Stress	PRJNA704034	SRR13765035	root meristem	short experiment (hydroponics, 48h at pH=6)	replicate 1
		SRR13765036	root meristem	short experiment (hydroponics, 48h at pH=6)	replicate 2
		SRR13765037	root meristem	short experiment (hydroponics, 48h at pH=6)	replicate 3
		SRR13765038	root meristem	short experiment (hydroponics, 48h at pH=4)	replicate 1
		SRR13765039	root meristem	short experiment (hydroponics, 48h at pH=4)	replicate 2
		SRR13765040	root meristem	short experiment (hydroponics, 48h at pH=4)	replicate 3
		SRR13765041	root meristem	short experiment (hydroponics, 48h at pH=4 + 24h Al treatment at pH=4)	replicate 1
		SRR13765042	root meristem	short experiment (hydroponics, 48h at pH=4 + 24h Al treatment at pH=4)	replicate 2
		SRR13765043	root meristem	short experiment (hydroponics, 48h at pH=4 + 24h Al treatment at pH=4)	replicate 3
		SRR13765044	root meristem	long experiment (hydroponics, 9d at pH=6)	replicate 1
		SRR13765045	root meristem	long experiment (hydroponics, 9d at pH=6)	replicate 2
		SRR13765046	root meristem	long experiment (hydroponics, 9d at pH=6)	replicate 3
		SRR13765047	root meristem	long experiment (hydroponics, 9d at pH=4)	replicate 1
		SRR13765048	root meristem	long experiment (hydroponics, 9d at pH=4)	replicate 2
		SRR13765049	root meristem	long experiment (hydroponics, 9d at pH=4)	replicate 3
		SRR13765050	root meristem	long experiment (hydroponics, 2d at pH=4 + 7d Al treatment at pH=4))	replicate 1
		SRR13765051	root meristem	long experiment (hydroponics, 2d at pH=4 + 7d Al treatment at pH=4))	replicate 2
		SRR13765052	root meristem	long experiment (hydroponics, 2d at pH=4 + 7d Al treatment at pH=4))	replicate 3
Heat Stress Affects Pi-related Genes Expression and Inorganic Phosphate Deposition/Accumulation in Barley	PRJNA324116	SRR3618865	2 weeks, shoot tissue	control (22℃)	replicate A
		SRR3618866	2 weeks, shoot tissue	control (22℃)	replicate B
		SRR3618867	2 weeks, shoot tissue	control (22℃)	replicate C
		SRR3618868	2 weeks, shoot tissue	heat stress (35.5℃)	replicate A
		SRR3618869	2 weeks, shoot tissue	heat stress (35.5℃)	replicate B
		SRR3618870	2 weeks, shoot tissue	heat stress (35.5℃)	replicate C
		SRR3618871	2 weeks, root tissue	control (22℃)	replicate A
		SRR3618872	2 weeks, root tissue	control (22℃)	replicate B
		SRR3618873	2 weeks, root tissue	heat stress (35.5℃)	replicate A
		SRR3618874	2 weeks, root tissue	heat stress (35.5℃)	replicate B
Cultivar-, stress duration- and leaf age-specific hub genes and co-expression networks responding to waterlogging in barley	PRJNA744693	SRR15068499	mature leaves in waterlogged Laurikka at T2, leaf	mature leaves in 6-day waterlogged Laurikka	replicate biological 3
		SRR15068500	mature leaves in waterlogged Laurikka at T2, leaf	mature leaves in 6-day waterlogged Laurikka	replicate biological 2
		SRR15068501	mature leaves in waterlogged Laurikka at T2, leaf	mature leaves in 6-day waterlogged Laurikka	replicate biological 1
		SRR15068502	young leaves in controlled Laurikka at T2, leaf	young leaves in 63-day-old controlled Laurikka	replicate biological 3
		SRR15068506	mature leaves in controlled Laurikka at T2, leaf	mature leaves in 63-day-old controlled Laurikka	replicate biological 3
		SRR15068507	mature leaves in controlled Laurikka at T2, leaf	mature leaves in 63-day-old controlled Laurikka	replicate biological 2
		SRR15068508	mature leaves in controlled Laurikka at T2, leaf	mature leaves in 63-day-old controlled Laurikka	replicate biological 1
		SRR15068509	young leaves in waterlogged Evergreen at T2, leaf	young leaves in 6-day waterlogged Evergreen	replicate biological 3
		SRR15068513	mature leaves in waterlogged Evergreen at T2, leaf	mature leaves in 6-day waterlogged Evergreen	replicate biological 2
		SRR15068514	mature leaves in waterlogged Evergreen at T2, leaf	mature leaves in 6-day waterlogged Evergreen	replicate biological 1
		SRR15068515	young leaves in controlled Evergreen at T1, leaf	young leaves in 57-day-old controlled Evergreen	replicate biological 1
		SRR15068516	young leaves in controlled Evergreen at T2, leaf	young leaves in 63-day-old controlled Evergreen	replicate biological 3
		SRR15068517	young leaves in controlled Evergreen at T2, leaf	young leaves in 63-day-old controlled Evergreen	replicate biological 2
		SRR15068518	young leaves in controlled Evergreen at T2, leaf	young leaves in 63-day-old controlled Evergreen	replicate biological 1
		SRR15068521	mature leaves in controlled Evergreen at T2, leaf	mature leaves in 63-day-old controlled Evergreen	replicate biological 1
		SRR15068522	young leaves in waterlogged Laurikka at T1, leaf	young leaves in 6-day waterlogged Laurikka	replicate biological 3
		SRR15068523	young leaves in waterlogged Laurikka at T1, leaf	young leaves in 6-day waterlogged Laurikka	replicate biological 2
		SRR15068524	young leaves in waterlogged Laurikka at T1, leaf	young leaves in 6-day waterlogged Laurikka	replicate biological 1
		SRR15068525	mature leaves in waterlogged Laurikka at T1, leaf	mature leaves in 6-day waterlogged Laurikka	replicate biological 3
		SRR15068526	mature leaves in controlled Evergreen at T1, leaf	mature leaves in 57-day-old controlled Evergreen	replicate biological 3
		SRR15068527	mature leaves in waterlogged Laurikka at T1, leaf	mature leaves in 6-day waterlogged Laurikka	replicate biological 2
		SRR15068528	mature leaves in waterlogged Laurikka at T1, leaf	mature leaves in 6-day waterlogged Laurikka	replicate biological 1
		SRR15068529	young leaves in controlled Laurikka at T1, leaf	young leaves in 57-day-old controlled Laurikka	replicate biological 3
		SRR15068536	mature leaves in waterlogged Evergreen at T1, leaf	mature leaves in 6-day waterlogged Evergreen	replicate biological 3
		SRR15068537	mature leaves in waterlogged Evergreen at T1, leaf	mature leaves in 6-day waterlogged Evergreen	replicate biological 2
		SRR15068538	mature leaves in waterlogged Evergreen at T1, leaf	mature leaves in 6-day waterlogged Evergreen	replicate biological 1
		SRR15068539	young leaves in controlled Evergreen at T1, leaf	young leaves in 57-day-old controlled Evergreen	replicate biological 3
		SRR15068540	young leaves in waterlogged Laurikka at T2, leaf	young leaves in 6-day waterlogged Laurikka	replicate biological 3
		SRR15068546	mature leaves in controlled Evergreen at T1, leaf	mature leaves in 57-day-old controlled Evergreen	replicate biological 1
		SRR15068503	young leaves in controlled Laurikka at T2, leaf	young leaves in 63-day-old controlled Laurikka	replicate biological 2
		SRR15068504	young leaves in controlled Evergreen at T1, leaf	young leaves in 57-day-old controlled Evergreen	replicate biological 2
		SRR15068505	young leaves in controlled Laurikka at T2, leaf	young leaves in 63-day-old controlled Laurikka	replicate biological 1
		SRR15068510	young leaves in waterlogged Evergreen at T2, leaf	young leaves in 6-day waterlogged Evergreen	replicate biological 2
		SRR15068511	young leaves in waterlogged Evergreen at T2, leaf	young leaves in 6-day waterlogged Evergreen	replicate biological 1
		SRR15068512	mature leaves in waterlogged Evergreen at T2, leaf	mature leaves in 6-day waterlogged Evergreen	replicate biological 3
		SRR15068519	mature leaves in controlled Evergreen at T2, leaf	mature leaves in 63-day-old controlled Evergreen	replicate biological 3
		SRR15068520	mature leaves in controlled Evergreen at T2, leaf	mature leaves in 63-day-old controlled Evergreen	replicate biological 2
		SRR15068531	young leaves in controlled Laurikka at T1, leaf	young leaves in 57-day-old controlled Laurikka	replicate biological 1
		SRR15068532	mature leaves in controlled Laurikka at T1, leaf	mature leaves in 57-day-old controlled Laurikka	replicate biological 3
		SRR15068533	mature leaves in controlled Laurikka at T1, leaf	mature leaves in 57-day-old controlled Laurikka	replicate biological 2
		SRR15068534	young leaves in waterlogged Evergreen at T1, leaf	young leaves in 6-day waterlogged Evergreen	replicate biological 1
		SRR15068535	mature leaves in controlled Laurikka at T1, leaf	mature leaves in 57-day-old controlled Laurikka	replicate biological 1
		SRR15068541	young leaves in waterlogged Laurikka at T2, leaf	young leaves in 6-day waterlogged Laurikka	replicate biological 2
		SRR15068542	young leaves in waterlogged Laurikka at T2, leaf	young leaves in 6-day waterlogged Laurikka	replicate biological 1
		SRR15068543	young leaves in waterlogged Evergreen at T1, leaf	young leaves in 6-day waterlogged Evergreen	replicate biological 3
		SRR15068544	young leaves in waterlogged Evergreen at T1, leaf	young leaves in 6-day waterlogged Evergreen	replicate biological 2
		SRR15068545	mature leaves in controlled Evergreen at T1, leaf	mature leaves in 57-day-old controlled Evergreen	replicate biological 2
		SRR15068530	young leaves in controlled Laurikka at T1, leaf	young leaves in 57-day-old controlled Laurikka	replicate biological 2
Osmotic stress enhances suberization of apoplastic barriers in barley seminal roots: analysis of chemical, transcriptomic and physiological responses	PRJNA439267	SRR6869705	12 days, Root	water deficit	2
		SRR6869706	12 days, Root	water deficit	1
		SRR6869707	12 days, Root	water deficit	4
		SRR6869708	12 days, Root	water deficit	3
		SRR6869709	12 days, Root	water deficit	3
		SRR6869710	12 days, Root	control	4
		SRR6869711	12 days, Root	water deficit	3
		SRR6869712	12 days, Root	water deficit	4
		SRR6869713	12 days, Root	water deficit	1
		SRR6869714	12 days, Root	water deficit	2
		SRR6869715	12 days, Root	control	3
		SRR6869716	12 days, Root	control	4
		SRR6869717	12 days, Root	water deficit	1
		SRR6869718	12 days, Root	water deficit	2
		SRR6869719	12 days, Root	control	1
		SRR6869720	12 days, Root	control	2
		SRR6869721	12 days, Root	control	1
		SRR6869722	12 days, Root	control	2
		SRR6869723	12 days, Root	control	3
		SRR6869724	12 days, Root	control	4
		SRR6869725	12 days, Root	control	1
		SRR6869726	12 days, Root	control	2
		SRR6869727	12 days, Root	control	3
		SRR6869728	12 days, Root	control	4

## Sheet: Table S3
Table S3. OG assignment in the eight genomes/sub-genomes.
	Ae.tauschii	B.distachyon	H.vulgare	S.cereale	T.aestivumAA	T.aestivumBB	T.aestivumDD	T. urartu
OG0000000	0	0	727	0	0	0	0	1
OG0000001	0	0	286	0	0	0	0	0
OG0000002	13	1	15	11	55	100	45	3
OG0000003	9	14	38	46	35	35	34	17
OG0000004	0	0	215	0	0	0	0	0
OG0000005	15	2	18	34	42	52	47	1
OG0000006	0	0	204	0	1	4	1	0
OG0000007	14	9	25	26	27	26	26	19
OG0000008	0	0	155	0	0	0	0	0
OG0000009	100	0	45	0	0	0	0	5
OG0000010	0	1	3	1	75	57	0	0
OG0000011	0	1	74	22	11	11	14	0
OG0000012	5	1	110	1	3	4	4	4
OG0000013	0	0	126	0	2	2	0	0
OG0000014	0	0	127	0	0	0	0	0
OG0000015	16	7	14	10	17	21	29	7
OG0000016	27	4	31	1	23	22	11	0
OG0000017	117	0	0	0	0	0	0	0
OG0000018	112	1	0	0	0	0	0	1
OG0000019	17	2	8	10	17	20	16	23
OG0000020	20	0	54	26	2	0	2	4
OG0000021	21	1	10	18	15	13	20	7
OG0000022	23	4	31	3	13	16	12	0
OG0000023	13	7	12	16	13	17	13	10
OG0000024	9	8	41	15	5	15	0	8
OG0000025	12	8	4	11	13	13	19	18
OG0000026	0	0	96	0	0	0	0	0
OG0000027	32	9	27	11	5	0	2	9
OG0000028	18	11	6	8	10	18	16	8
OG0000029	12	6	0	19	17	16	16	8
OG0000030	17	2	10	11	24	5	15	8
OG0000031	14	1	11	16	11	11	13	14
OG0000032	13	5	9	20	13	11	12	8
OG0000033	7	10	16	11	20	12	9	5
OG0000034	22	0	29	0	8	11	8	11
OG0000035	0	0	38	8	15	5	23	0
OG0000036	10	9	6	11	4	18	15	14
OG0000037	1	0	27	6	13	11	26	2
OG0000038	3	0	15	18	13	16	10	11
OG0000039	9	18	13	7	8	12	12	6
OG0000040	10	4	12	9	6	15	13	14
OG0000041	0	0	83	0	0	0	0	0
OG0000042	0	0	81	0	0	0	0	1
OG0000043	14	5	0	22	3	14	15	8
OG0000044	10	0	0	5	20	7	35	3
OG0000045	0	0	0	0	0	80	0	0
OG0000046	19	7	10	1	17	10	8	7
OG0000047	10	6	9	14	12	7	8	13
OG0000048	17	0	1	0	7	43	7	3
OG0000049	16	1	40	5	2	4	6	3
OG0000050	0	0	76	0	0	0	0	0
OG0000051	10	8	47	3	1	2	1	3
OG0000052	4	33	7	4	0	1	0	26
OG0000053	1	4	9	1	16	24	8	11
OG0000054	9	4	11	19	6	6	12	6
OG0000055	12	1	7	12	8	10	15	8
OG0000056	10	3	6	13	10	7	11	12
OG0000057	0	0	72	0	0	0	0	0
OG0000058	0	0	71	0	0	0	0	0
OG0000059	0	0	70	0	0	0	0	0
OG0000060	6	2	10	4	22	13	8	4
OG0000061	5	3	6	11	9	13	12	10
OG0000062	9	6	9	9	7	11	12	6
OG0000063	10	3	11	6	8	15	10	6
OG0000064	7	2	6	13	8	13	12	7
OG0000065	9	3	5	6	12	15	12	6
OG0000066	8	1	2	2	20	18	11	6
OG0000067	1	0	54	5	3	4	0	1
OG0000068	55	10	1	0	0	0	0	1
OG0000069	5	7	7	9	11	10	6	12
OG0000070	2	1	3	36	6	4	5	9
OG0000071	10	4	13	3	9	11	6	10
OG0000072	6	1	8	9	10	13	6	12
OG0000073	7	9	2	7	9	16	11	4
OG0000074	7	2	4	10	22	0	6	14
OG0000075	3	7	7	17	4	15	3	9
OG0000076	5	4	11	16	7	6	8	7
OG0000077	8	9	8	8	7	7	7	10
OG0000078	3	13	4	0	13	17	13	1
OG0000079	7	1	11	9	8	12	8	7
OG0000080	12	6	5	10	5	8	5	12
OG0000081	1	1	56	1	1	1	1	1
OG0000082	15	0	11	11	6	9	9	1
OG0000083	7	8	7	8	9	6	7	10
OG0000084	8	2	8	13	9	10	8	4
OG0000085	18	6	1	11	6	7	8	5
OG0000086	6	0	3	15	18	1	10	9
OG0000087	8	8	8	8	8	7	8	7
OG0000088	19	1	24	2	0	0	0	15
OG0000089	6	2	3	15	6	15	4	10
OG0000090	13	6	2	0	12	12	13	3
OG0000091	7	19	2	10	5	9	7	2
OG0000092	9	1	9	14	8	8	8	4
OG0000093	5	2	45	3	1	0	4	1
OG0000094	6	1	5	7	10	8	9	14
OG0000095	1	0	2	0	0	1	56	0
OG0000096	6	0	11	7	9	10	6	11
OG0000097	5	0	2	15	4	20	6	8
OG0000098	8	6	12	17	6	7	3	1
OG0000099	3	5	10	11	9	6	8	8
OG0000100	0	0	60	0	0	0	0	0
OG0000101	17	2	15	1	5	4	15	0
OG0000102	8	3	6	9	9	8	9	7
OG0000103	0	0	59	0	0	0	0	0
OG0000104	0	0	0	2	18	28	11	0
OG0000105	7	6	26	6	3	1	9	0
OG0000106	4	0	30	7	9	2	5	1
OG0000107	1	0	2	20	7	15	13	0
OG0000108	5	6	5	13	7	8	7	6
OG0000109	8	0	6	2	8	14	12	7
OG0000110	6	0	14	15	8	7	6	1
OG0000111	32	18	3	1	0	0	1	1
OG0000112	22	2	6	1	2	2	1	20
OG0000113	4	0	11	24	7	6	2	2
OG0000114	6	7	0	19	9	4	11	0
OG0000115	5	8	7	7	9	7	10	3
OG0000116	1	2	5	17	17	0	9	5
OG0000117	4	5	11	11	7	6	6	6
OG0000118	1	0	2	7	12	14	20	0
OG0000119	0	0	56	0	0	0	0	0
OG0000120	0	0	0	56	0	0	0	0
OG0000121	54	0	0	0	0	0	0	1
OG0000122	10	2	4	7	5	12	8	7
OG0000123	7	6	4	8	10	2	6	12
OG0000124	26	0	0	27	1	0	0	0
OG0000125	12	2	0	14	7	5	7	7
OG0000126	10	3	11	3	4	12	5	6
OG0000127	5	2	7	11	7	10	6	6
OG0000128	7	16	6	7	5	5	6	2
OG0000129	6	5	6	10	6	8	9	4
OG0000130	0	0	47	4	2	0	1	0
OG0000131	4	5	9	12	4	5	8	6
OG0000132	8	7	4	6	7	8	7	6
OG0000133	9	5	4	13	5	5	9	3
OG0000134	22	3	14	6	1	1	1	4
OG0000135	3	3	10	3	9	6	10	8
OG0000136	8	2	6	8	8	6	7	7
OG0000137	24	0	5	17	1	0	0	4
OG0000138	11	0	4	8	4	11	10	3
OG0000139	3	1	8	10	11	7	4	7
OG0000140	7	3	6	10	6	7	7	5
OG0000141	2	3	5	6	9	10	10	6
OG0000142	2	3	6	7	7	12	6	8
OG0000143	5	0	2	5	11	5	12	10
OG0000144	7	4	4	11	5	10	2	7
OG0000145	5	5	26	7	1	1	3	2
OG0000146	6	6	5	5	10	5	7	6
OG0000147	5	5	5	2	6	11	11	5
OG0000148	6	1	2	7	16	9	6	2
OG0000149	15	2	2	12	2	1	4	11
OG0000150	10	0	20	3	3	3	4	6
OG0000151	4	2	9	6	6	9	5	8
OG0000152	7	0	3	4	8	6	8	13
OG0000153	3	5	3	8	6	10	7	7
OG0000154	1	2	6	9	3	19	2	7
OG0000155	0	0	30	7	4	4	4	0
OG0000156	10	2	12	5	1	1	1	16
OG0000157	4	6	6	7	6	6	6	7
OG0000158	6	1	7	7	6	9	7	5
OG0000159	10	2	2	5	6	8	10	5
OG0000160	13	0	5	6	11	7	5	1
OG0000161	11	0	32	0	0	1	2	1
OG0000162	10	2	3	6	3	6	9	8
OG0000163	14	5	0	10	6	2	10	0
OG0000164	5	3	6	12	7	3	7	4
OG0000165	4	6	0	6	7	15	6	3
OG0000166	7	0	5	7	7	7	5	9
OG0000167	7	1	9	7	5	5	7	6
OG0000168	5	1	4	7	6	8	5	11
OG0000169	8	2	2	10	8	7	5	5
OG0000170	8	1	3	2	5	15	6	7
OG0000171	5	0	5	12	2	8	7	8
OG0000172	8	0	7	12	5	7	6	2
OG0000173	4	0	14	6	6	10	6	1
OG0000174	14	1	0	8	7	7	8	1
OG0000175	1	0	5	15	9	8	7	1
OG0000176	7	1	5	10	1	10	9	3
OG0000177	3	2	5	5	9	7	8	7
OG0000178	5	0	6	5	11	8	8	3
OG0000179	15	0	27	0	0	0	0	4
OG0000180	7	0	4	8	7	9	6	5
OG0000181	8	4	11	0	5	3	15	0
OG0000182	6	0	38	1	0	0	0	1
OG0000183	3	0	6	6	8	8	5	10
OG0000184	4	2	5	6	6	8	7	8
OG0000185	4	5	6	5	8	6	3	9
OG0000186	4	4	6	6	5	6	7	7
OG0000187	7	3	4	8	3	6	10	4
OG0000188	6	4	2	6	9	4	6	8
OG0000189	4	6	21	9	1	1	2	1
OG0000190	1	0	44	0	0	0	0	0
OG0000191	5	1	6	11	7	8	6	1
OG0000192	4	4	3	6	10	7	6	5
OG0000193	4	2	30	4	2	0	0	2
OG0000194	8	1	2	6	2	9	9	7
OG0000195	6	6	1	7	5	7	9	3
OG0000196	6	0	0	6	8	8	8	8
OG0000197	2	0	0	1	11	7	19	4
OG0000198	9	0	8	4	4	9	8	2
OG0000199	6	3	11	5	1	4	2	12
OG0000200	6	1	30	3	2	1	0	1
OG0000201	5	2	3	13	5	6	4	6
OG0000202	4	2	3	16	3	7	4	5
OG0000203	4	4	2	8	5	11	6	4
OG0000204	2	2	7	3	7	10	6	7
OG0000205	2	3	7	8	9	4	5	6
OG0000206	1	3	25	6	1	5	3	0
OG0000207	1	3	5	14	4	6	6	5
OG0000208	0	1	2	14	8	8	10	1
OG0000209	7	0	7	5	4	6	6	8
OG0000210	10	0	1	10	3	12	5	2
OG0000211	4	1	5	6	7	10	4	6
OG0000212	5	1	5	5	4	7	7	9
OG0000213	9	1	3	8	5	4	6	7
OG0000214	8	1	4	0	10	12	8	0
OG0000215	3	5	4	7	9	2	6	7
OG0000216	4	1	0	6	8	10	6	8
OG0000217	3	7	7	6	2	9	4	5
OG0000218	4	1	4	10	2	9	8	5
OG0000219	1	10	20	3	4	1	1	3
OG0000220	16	2	22	0	1	1	1	0
OG0000221	14	3	13	7	1	1	0	4
OG0000222	6	2	6	10	3	5	6	5
OG0000223	6	2	2	5	4	15	5	4
OG0000224	6	2	9	5	4	7	6	4
OG0000225	5	1	4	9	4	7	8	5
OG0000226	7	0	1	7	10	8	10	0
OG0000227	7	2	4	7	5	7	5	5
OG0000228	6	15	9	1	0	1	6	4
OG0000229	17	0	3	6	4	4	6	2
OG0000230	5	1	5	5	7	3	7	9
OG0000231	5	3	4	7	11	2	5	5
OG0000232	9	0	8	1	8	1	4	11
OG0000233	7	3	2	5	9	8	7	1
OG0000234	6	2	14	3	5	5	7	0
OG0000235	6	5	0	9	3	10	7	2
OG0000236	2	6	2	8	9	9	2	4
OG0000237	1	1	5	8	7	10	5	5
OG0000238	1	12	24	2	1	1	1	0
OG0000239	2	0	31	3	5	0	1	0
OG0000240	3	4	3	9	7	4	5	7
OG0000241	0	0	40	0	0	1	0	1
OG0000242	5	2	7	8	10	3	4	2
OG0000243	16	1	20	0	0	0	0	4
OG0000244	6	3	0	2	19	5	6	0
OG0000245	40	0	0	0	0	0	0	1
OG0000246	9	0	18	1	4	6	2	1
OG0000247	6	1	7	5	6	8	6	2
OG0000248	4	1	6	3	6	8	7	6
OG0000249	4	6	5	2	9	4	3	8
OG0000250	7	1	4	6	5	4	8	6
OG0000251	2	4	9	5	1	10	5	5
OG0000252	4	1	2	4	6	12	5	7
OG0000253	5	4	3	2	3	12	2	10
OG0000254	4	5	4	8	5	5	5	5
OG0000255	5	1	5	4	10	0	7	9
OG0000256	4	2	11	0	8	4	4	8
OG0000257	5	2	0	16	5	5	6	2
OG0000258	1	4	5	7	4	10	1	9
OG0000259	1	6	26	4	3	1	0	0
OG0000260	0	3	0	0	14	15	8	1
OG0000261	0	0	41	0	0	0	0	0
OG0000262	0	0	9	18	9	1	4	0
OG0000263	4	1	3	6	5	7	7	7
OG0000264	2	3	8	13	2	7	5	0
OG0000265	6	1	4	6	7	5	7	4
OG0000266	5	1	0	8	1	15	6	4
OG0000267	4	3	4	9	7	4	6	3
OG0000268	4	2	8	13	5	3	3	2
OG0000269	7	1	1	8	3	9	9	2
OG0000270	4	5	11	7	2	2	1	8
OG0000271	3	6	4	3	7	7	8	2
OG0000272	4	3	3	3	5	9	6	7
OG0000273	6	2	2	6	4	7	6	7
OG0000274	5	0	7	11	4	3	7	3
OG0000275	3	2	3	5	10	8	9	0
OG0000276	6	0	4	10	0	9	8	3
OG0000277	0	3	6	5	6	7	5	8
OG0000278	8	3	6	3	9	2	6	2
OG0000279	10	0	2	6	6	7	8	0
OG0000280	5	2	3	8	5	6	7	3
OG0000281	7	0	0	29	0	0	0	3
OG0000282	4	0	7	8	6	6	4	4
OG0000283	4	4	3	4	6	10	2	6
OG0000284	3	0	9	9	6	5	5	2
OG0000285	6	1	3	5	3	8	6	7
OG0000286	5	2	0	5	6	2	10	9
OG0000287	9	2	9	11	1	0	3	4
OG0000288	6	1	4	8	4	6	6	4
OG0000289	2	1	0	6	6	13	6	5
OG0000290	5	1	2	9	5	4	7	6
OG0000291	2	0	1	4	7	12	5	8
OG0000292	1	0	26	6	2	3	1	0
OG0000293	4	2	4	4	6	7	7	5
OG0000294	4	0	6	3	7	10	4	5
OG0000295	4	2	4	4	9	4	6	6
OG0000296	4	5	3	4	5	10	5	3
OG0000297	5	2	3	3	6	11	5	4
OG0000298	4	2	5	4	8	7	5	4
OG0000299	3	9	4	4	4	3	5	7
OG0000300	38	0	0	0	0	0	0	0
OG0000301	37	0	1	0	0	0	0	0
OG0000302	5	3	4	6	4	5	6	5
OG0000303	9	0	2	6	7	6	5	3
OG0000304	6	2	3	3	3	5	4	12
OG0000305	2	2	19	1	4	8	1	1
OG0000306	2	3	0	0	4	25	2	2
OG0000307	2	11	4	1	6	8	3	3
OG0000308	8	2	2	5	7	4	4	6
OG0000309	4	3	9	7	8	1	4	2
OG0000310	6	2	7	3	4	8	5	3
OG0000311	4	2	3	8	10	2	7	2
OG0000312	5	7	0	8	3	10	4	1
OG0000313	3	2	26	1	1	3	2	0
OG0000314	4	3	8	6	5	3	6	3
OG0000315	2	3	5	6	6	7	5	4
OG0000316	3	2	3	11	6	5	4	4
OG0000317	3	6	4	7	2	7	6	3
OG0000318	5	4	5	5	5	5	5	4
OG0000319	2	8	2	6	2	12	5	1
OG0000320	0	0	38	0	0	0	0	0
OG0000321	0	0	18	9	6	3	2	0
OG0000322	18	1	0	4	1	7	1	5
OG0000323	15	3	11	0	1	1	3	3
OG0000324	14	0	1	0	5	12	5	0
OG0000325	7	0	2	6	4	12	4	2
OG0000326	4	2	4	7	10	0	7	3
OG0000327	33	0	2	0	0	2	0	0
OG0000328	7	2	17	6	1	0	0	4
OG0000329	2	0	18	1	3	7	4	2
OG0000330	2	0	4	8	5	10	4	4
OG0000331	5	2	3	6	4	8	6	3
OG0000332	3	2	4	6	3	10	5	4
OG0000333	5	2	3	5	2	7	4	9
OG0000334	10	0	2	18	0	0	0	7
OG0000335	4	1	3	8	5	5	7	4
OG0000336	3	1	6	5	3	8	10	1
OG0000337	2	7	9	9	0	3	4	3
OG0000338	5	1	4	5	6	6	7	3
OG0000339	1	0	4	2	16	1	1	12
OG0000340	4	7	3	5	5	2	5	6
OG0000341	0	0	37	0	0	0	0	0
OG0000342	19	1	7	2	0	0	0	7
OG0000343	13	2	6	0	1	7	4	3
OG0000344	4	1	3	7	7	3	7	4
OG0000345	22	0	1	1	0	0	0	12
OG0000346	13	4	2	0	6	8	1	2
OG0000347	7	1	5	3	5	7	6	2
OG0000348	3	5	3	7	7	7	3	1
OG0000349	5	3	4	8	5	5	5	1
OG0000350	6	1	1	6	4	7	6	5
OG0000351	12	1	7	2	0	0	0	14
OG0000352	4	0	5	2	6	9	10	0
OG0000353	1	0	32	1	0	0	1	1
OG0000354	3	3	3	5	6	5	5	6
OG0000355	15	0	17	0	0	1	1	2
OG0000356	24	0	0	6	0	0	0	6
OG0000357	21	0	1	7	0	0	0	7
OG0000358	3	1	3	4	4	5	6	10
OG0000359	5	3	2	10	4	4	4	4
OG0000360	5	2	9	3	3	8	4	2
OG0000361	1	30	0	0	0	1	0	4
OG0000362	5	1	3	6	5	5	6	5
OG0000363	5	1	1	6	6	7	5	5
OG0000364	3	1	6	4	9	7	5	1
OG0000365	5	4	3	6	3	7	5	3
OG0000366	2	6	5	4	5	4	4	6
OG0000367	5	0	3	3	8	9	4	4
OG0000368	1	1	13	7	2	2	6	4
OG0000369	0	0	34	0	0	1	1	0
OG0000370	0	0	36	0	0	0	0	0
OG0000371	9	16	3	0	0	1	0	6
OG0000372	2	10	3	3	3	7	6	1
OG0000373	5	1	3	7	3	9	2	5
OG0000374	4	4	4	5	5	4	5	4
OG0000375	7	24	2	0	0	1	0	1
OG0000376	10	16	1	0	1	1	2	4
OG0000377	6	1	3	6	5	7	6	1
OG0000378	3	1	13	5	2	2	5	4
OG0000379	2	6	4	3	5	7	6	2
OG0000380	5	3	2	4	3	11	7	0
OG0000381	17	0	2	16	0	0	0	0
OG0000382	5	0	2	3	8	10	5	2
OG0000383	3	0	3	6	6	8	6	3
OG0000384	6	2	3	4	3	3	7	7
OG0000385	5	2	6	2	3	6	7	4
OG0000386	2	0	2	15	5	3	5	3
OG0000387	2	0	3	0	21	0	5	4
OG0000388	3	0	3	6	10	3	4	6
OG0000389	3	6	1	7	4	9	4	1
OG0000390	3	1	16	4	5	1	4	1
OG0000391	2	4	3	6	6	4	6	4
OG0000392	3	2	4	9	4	6	3	4
OG0000393	1	0	33	0	0	0	0	1
OG0000394	4	0	5	4	6	5	6	4
OG0000395	9	0	2	8	5	2	4	4
OG0000396	4	2	0	12	2	5	9	0
OG0000397	30	0	0	0	2	0	1	1
OG0000398	4	2	1	7	5	3	4	8
OG0000399	30	0	0	1	0	0	0	3
OG0000400	4	1	3	9	4	3	5	5
OG0000401	1	0	4	7	1	13	8	0
OG0000402	9	0	0	9	10	4	0	2
OG0000403	7	1	3	1	7	4	7	4
OG0000404	5	2	4	6	4	3	5	5
OG0000405	4	9	1	2	3	4	5	6
OG0000406	2	3	4	7	6	3	6	3
OG0000407	2	6	5	5	3	4	5	4
OG0000408	4	1	3	3	5	6	7	5
OG0000409	2	2	0	0	0	0	1	29
OG0000410	2	4	4	8	4	2	4	6
OG0000411	3	1	2	8	6	5	6	3
OG0000412	2	4	13	3	2	8	1	1
OG0000413	3	4	9	2	1	4	3	8
OG0000414	5	3	3	8	2	4	3	6
OG0000415	4	2	3	6	4	5	5	5
OG0000416	4	1	3	8	7	1	5	5
OG0000417	4	3	5	5	4	6	4	3
OG0000418	2	1	3	6	5	6	10	1
OG0000419	1	3	6	7	3	6	4	4
OG0000420	1	1	4	5	5	6	6	6
OG0000421	1	32	0	0	0	0	0	1
OG0000422	0	34	0	0	0	0	0	0
OG0000423	0	0	14	9	2	7	2	0
OG0000424	4	0	4	9	7	3	4	2
OG0000425	2	0	3	6	5	10	1	6
OG0000426	3	1	3	1	4	7	5	9
OG0000427	4	5	2	5	5	3	5	4
OG0000428	6	2	0	1	6	5	7	6
OG0000429	4	1	5	5	5	5	4	4
OG0000430	2	5	15	0	2	1	0	8
OG0000431	33	0	0	0	0	0	0	0
OG0000432	6	4	4	4	5	3	4	3
OG0000433	5	2	5	5	4	4	6	2
OG0000434	5	0	3	5	5	6	4	5
OG0000435	27	0	5	0	0	0	0	1
OG0000436	4	17	1	1	3	1	2	4
OG0000437	2	2	5	4	4	6	4	6
OG0000438	4	3	4	4	4	4	5	5
OG0000439	5	1	3	2	6	4	6	6
OG0000440	5	3	3	5	4	4	5	4
OG0000441	3	1	3	5	6	8	6	1
OG0000442	3	11	3	3	4	3	4	2
OG0000443	4	1	3	2	9	3	8	3
OG0000444	3	1	6	4	5	5	5	4
OG0000445	5	0	4	5	5	6	4	4
OG0000446	2	1	3	5	5	9	7	1
OG0000447	5	0	0	3	4	11	6	4
OG0000448	4	1	3	3	5	6	4	7
OG0000449	5	2	4	5	5	2	5	5
OG0000450	4	1	3	2	7	7	4	5
OG0000451	3	3	5	7	4	5	1	5
OG0000452	1	3	3	6	6	5	4	5
OG0000453	3	1	3	4	12	0	5	5
OG0000454	1	3	5	10	3	3	8	0
OG0000455	2	9	1	2	3	8	4	4
OG0000456	2	0	4	9	4	7	4	3
OG0000457	0	2	4	6	3	5	7	6
OG0000458	3	0	4	0	10	6	9	0
OG0000459	3	2	3	5	3	6	5	5
OG0000460	27	0	0	0	0	0	0	5
OG0000461	2	3	3	4	5	4	5	6
OG0000462	4	1	3	6	5	6	3	4
OG0000463	1	0	0	4	12	9	1	5
OG0000464	15	1	8	0	2	5	1	0
OG0000465	5	4	4	6	4	3	2	4
OG0000466	4	1	2	2	4	5	4	10
OG0000467	3	4	2	2	1	9	2	9
OG0000468	4	1	4	8	5	5	2	3
OG0000469	3	2	0	0	0	0	0	27
OG0000470	2	13	3	5	2	3	2	2
OG0000471	4	4	4	4	4	4	4	4
OG0000472	4	2	0	7	4	5	6	4
OG0000473	5	0	2	7	4	6	5	3
OG0000474	3	1	3	4	8	3	4	6
OG0000475	3	6	4	4	4	3	3	5
OG0000476	9	4	0	6	1	3	8	1
OG0000477	4	3	3	9	4	3	5	1
OG0000478	4	13	8	1	2	1	1	2
OG0000479	2	1	1	2	3	7	5	11
OG0000480	5	0	4	10	1	6	4	2
OG0000481	1	1	4	5	3	8	7	3
OG0000482	4	2	3	9	2	5	6	1
OG0000483	3	4	4	4	4	4	4	5
OG0000484	1	0	1	10	3	12	3	2
OG0000485	1	0	2	8	7	5	4	5
OG0000486	4	1	3	6	6	4	6	2
OG0000487	3	8	9	5	1	3	2	1
OG0000488	3	0	1	1	0	0	0	27
OG0000489	2	2	2	4	4	6	7	5
OG0000490	3	2	5	1	6	6	4	5
OG0000491	1	0	1	0	5	15	6	4
OG0000492	2	0	1	1	11	8	6	3
OG0000493	2	1	5	10	4	5	3	2
OG0000494	0	0	4	9	7	7	5	0
OG0000495	2	7	1	5	4	5	6	1
OG0000496	8	0	3	1	3	5	7	4
OG0000497	6	2	2	4	7	2	5	3
OG0000498	3	2	4	3	4	5	4	6
OG0000499	4	2	4	10	4	4	2	1
OG0000500	29	0	0	0	0	0	0	2
OG0000501	31	0	0	0	0	0	0	0
OG0000502	4	1	19	1	3	2	0	1
OG0000503	14	0	9	1	0	0	0	7
OG0000504	2	1	3	5	4	6	5	5
OG0000505	4	5	2	4	2	7	5	2
OG0000506	4	1	1	5	6	7	6	1
OG0000507	2	3	2	5	5	5	4	5
OG0000508	5	4	2	5	3	4	4	4
OG0000509	4	4	4	4	4	4	4	3
OG0000510	3	1	1	2	7	8	5	4
OG0000511	3	1	4	7	3	7	5	1
OG0000512	6	2	4	2	3	6	3	5
OG0000513	3	1	5	5	3	4	6	4
OG0000514	4	2	3	5	4	5	5	3
OG0000515	3	3	3	6	3	3	6	4
OG0000516	3	4	2	3	3	11	5	0
OG0000517	6	2	2	3	4	6	4	4
OG0000518	7	1	0	13	2	2	5	1
OG0000519	3	1	2	7	5	5	6	2
OG0000520	2	2	6	11	3	2	3	2
OG0000521	2	2	3	7	6	1	3	7
OG0000522	1	11	9	1	1	4	2	2
OG0000523	2	5	1	11	4	3	2	3
OG0000524	1	0	24	1	0	2	3	0
OG0000525	0	4	16	5	5	1	0	0
OG0000526	0	1	30	0	0	0	0	0
OG0000527	0	0	7	8	6	6	0	4
OG0000528	6	2	0	8	7	1	3	3
OG0000529	4	0	1	1	14	0	4	6
OG0000530	5	2	3	2	5	4	5	4
OG0000531	4	0	4	7	2	7	4	2
OG0000532	5	1	1	10	3	4	6	0
OG0000533	4	2	2	3	5	4	4	6
OG0000534	1	1	6	4	4	4	4	6
OG0000535	3	0	2	1	4	7	9	4
OG0000536	3	4	2	8	5	3	4	1
OG0000537	4	3	2	9	3	3	3	3
OG0000538	4	0	3	7	4	5	4	3
OG0000539	2	3	4	6	4	4	4	3
OG0000540	4	3	4	4	5	2	3	5
OG0000541	10	0	1	2	2	5	7	3
OG0000542	5	3	3	3	4	3	4	5
OG0000543	9	1	8	4	3	3	1	1
OG0000544	5	14	0	2	8	0	0	1
OG0000545	2	1	2	9	6	5	4	1
OG0000546	6	3	4	4	1	3	6	3
OG0000547	5	2	3	4	4	5	4	3
OG0000548	6	2	1	9	2	5	3	2
OG0000549	2	3	2	4	5	6	4	4
OG0000550	1	1	15	10	1	0	1	1
OG0000551	4	1	3	4	5	4	5	4
OG0000552	6	1	0	6	4	4	6	3
OG0000553	4	1	7	5	5	4	4	0
OG0000554	5	1	3	5	3	4	5	4
OG0000555	2	4	4	5	4	4	4	3
OG0000556	3	3	3	4	8	1	5	3
OG0000557	5	2	0	5	4	3	3	8
OG0000558	6	1	4	3	5	6	4	1
OG0000559	3	4	4	4	4	4	4	3
OG0000560	4	1	1	5	4	7	4	4
OG0000561	4	11	2	2	3	6	2	0
OG0000562	3	6	4	2	3	5	6	1
OG0000563	4	4	3	3	5	3	5	3
OG0000564	3	4	2	5	4	3	4	5
OG0000565	1	23	1	0	1	0	0	4
OG0000566	2	9	2	3	3	4	2	5
OG0000567	4	0	0	5	5	5	5	6
OG0000568	2	1	6	4	6	3	5	3
OG0000569	1	3	21	1	1	1	1	1
OG0000570	0	1	25	4	0	0	0	0
OG0000571	0	0	30	0	0	0	0	0
OG0000572	0	0	26	0	2	2	0	0
OG0000573	0	0	30	0	0	0	0	0
OG0000574	0	0	29	0	0	0	0	1
OG0000575	0	0	26	0	1	2	1	0
OG0000576	0	0	1	27	0	2	0	0
OG0000577	0	0	0	30	0	0	0	0
OG0000578	4	2	2	8	5	3	5	0
OG0000579	4	1	3	7	4	3	4	3
OG0000580	7	1	2	4	3	3	7	2
OG0000581	5	0	1	0	1	1	1	20
OG0000582	4	1	3	6	5	3	4	3
OG0000583	9	1	0	2	2	8	6	1
OG0000584	7	1	2	5	5	3	4	2
OG0000585	3	0	2	2	7	3	6	6
OG0000586	4	4	4	4	4	3	3	3
OG0000587	2	1	0	10	5	6	5	0
OG0000588	4	1	3	5	4	5	4	3
OG0000589	3	0	1	5	3	9	3	5
OG0000590	3	2	4	1	4	6	5	4
OG0000591	4	0	3	4	2	4	7	5
OG0000592	4	1	4	3	5	4	4	4
OG0000593	2	2	3	7	5	3	3	4
OG0000594	5	1	1	1	5	4	7	5
OG0000595	2	1	4	5	2	7	2	6
OG0000596	20	0	4	0	1	2	2	0
OG0000597	6	0	2	5	3	6	5	2
OG0000598	4	0	0	5	5	5	10	0
OG0000599	4	0	4	3	4	3	7	4
OG0000600	5	1	4	4	4	4	5	2
OG0000601	7	8	0	4	2	2	5	1
OG0000602	3	2	1	3	4	4	4	8
OG0000603	4	5	3	2	7	3	3	2
OG0000604	5	1	4	3	4	2	5	5
OG0000605	2	2	1	7	4	9	2	2
OG0000606	4	1	5	5	5	4	4	1
OG0000607	3	0	2	6	5	4	3	6
OG0000608	2	1	1	8	9	3	5	0
OG0000609	3	4	3	6	3	4	4	2
OG0000610	1	0	0	0	0	0	0	28
OG0000611	3	2	3	7	3	4	4	3
OG0000612	2	4	3	3	3	4	4	6
OG0000613	5	2	3	4	4	4	3	4
OG0000614	4	1	1	4	3	9	3	4
OG0000615	6	0	2	4	4	2	6	5
OG0000616	9	1	11	2	0	0	0	6
OG0000617	3	1	5	3	8	3	3	3
OG0000618	4	0	4	4	4	6	4	3
OG0000619	1	1	3	7	5	5	5	2
OG0000620	2	2	14	2	5	2	0	2
OG0000621	2	0	2	7	5	4	2	7
OG0000622	3	4	3	8	6	4	1	0
OG0000623	1	2	12	2	1	1	8	2
OG0000624	3	3	4	3	2	6	4	4
OG0000625	2	0	3	9	5	4	2	4
OG0000626	1	3	5	12	1	4	1	2
OG0000627	3	25	0	0	0	0	1	0
OG0000628	4	3	1	3	3	7	4	4
OG0000629	1	26	0	1	1	0	0	0
OG0000630	1	1	5	5	6	6	1	4
OG0000631	0	0	29	0	0	0	0	0
OG0000632	20	0	0	0	0	0	0	8
OG0000633	2	1	6	2	5	6	5	1
OG0000634	2	1	2	4	5	6	4	4
OG0000635	19	0	6	0	1	2	0	0
OG0000636	4	3	4	4	4	4	4	1
OG0000637	3	3	2	2	0	6	7	5
OG0000638	5	1	1	2	5	4	4	6
OG0000639	6	1	1	5	5	4	5	1
OG0000640	2	7	3	3	4	2	3	4
OG0000641	5	0	1	7	3	4	6	2
OG0000642	24	0	0	0	0	0	0	4
OG0000643	2	1	5	4	4	5	5	2
OG0000644	6	0	2	4	4	5	5	2
OG0000645	5	16	0	1	2	1	0	3
OG0000646	15	3	2	0	1	4	3	0
OG0000647	7	0	2	4	3	7	3	2
OG0000648	6	4	1	4	4	2	6	1
OG0000649	3	3	4	4	6	2	5	1
OG0000650	3	1	1	4	4	9	5	1
OG0000651	4	1	4	6	4	3	3	3
OG0000652	7	1	0	2	6	3	6	3
OG0000653	3	3	2	7	4	2	4	3
OG0000654	3	2	5	2	5	3	4	4
OG0000655	7	1	3	8	3	4	2	0
OG0000656	2	1	5	1	2	10	2	5
OG0000657	4	1	4	3	5	4	3	4
OG0000658	4	0	7	4	3	5	4	1
OG0000659	1	5	3	3	4	4	4	4
OG0000660	5	1	3	3	5	3	6	2
OG0000661	2	1	0	0	12	1	7	5
OG0000662	7	1	2	3	2	5	6	2
OG0000663	5	1	3	5	3	2	5	4
OG0000664	3	0	2	8	1	12	2	0
OG0000665	5	4	0	5	3	5	6	0
OG0000666	2	1	3	3	4	4	2	9
OG0000667	3	2	0	7	4	6	3	3
OG0000668	2	5	4	4	2	4	4	3
OG0000669	2	0	1	7	4	6	6	2
OG0000670	2	2	2	5	5	5	3	4
OG0000671	2	0	4	7	5	5	3	2
OG0000672	3	0	5	2	3	11	2	2
OG0000673	1	11	0	2	6	3	1	4
OG0000674	4	1	3	6	4	4	5	1
OG0000675	2	2	3	3	3	9	4	2
OG0000676	0	1	17	0	6	1	3	0
OG0000677	0	0	0	0	5	0	23	0
OG0000678	13	0	12	0	0	0	0	2
OG0000679	3	1	5	4	1	7	4	2
OG0000680	3	0	2	10	4	6	1	1
OG0000681	4	1	3	4	4	4	4	3
OG0000682	6	3	1	4	3	5	4	1
OG0000683	3	1	2	6	5	5	2	3
OG0000684	4	3	3	6	3	5	3	0
OG0000685	4	6	17	0	0	0	0	0
OG0000686	3	3	2	3	5	2	5	4
OG0000687	5	2	0	0	1	0	0	19
OG0000688	3	3	4	6	5	0	3	3
OG0000689	3	1	1	5	4	5	4	4
OG0000690	2	4	3	4	4	3	3	4
OG0000691	5	2	4	2	5	3	3	3
OG0000692	3	5	3	3	3	4	3	3
OG0000693	3	1	2	5	4	5	3	4
OG0000694	3	1	6	3	3	5	3	3
OG0000695	7	1	0	3	6	2	5	3
OG0000696	5	6	1	1	6	5	2	1
OG0000697	3	1	0	6	4	5	4	4
OG0000698	3	0	4	3	4	5	8	0
OG0000699	11	0	0	4	0	3	5	4
OG0000700	2	3	2	4	4	4	4	4
OG0000701	4	1	3	3	5	4	4	3
OG0000702	3	2	2	9	2	6	1	2
OG0000703	4	1	2	3	6	3	4	4
OG0000704	3	2	0	3	5	6	5	3
OG0000705	3	6	2	3	3	6	3	1
OG0000706	4	2	3	4	4	4	3	3
OG0000707	3	3	4	2	4	4	4	3
OG0000708	2	4	2	3	10	4	2	0
OG0000709	2	2	4	4	4	5	4	2
OG0000710	1	4	4	2	4	5	2	5
OG0000711	4	0	0	9	3	3	6	2
OG0000712	3	3	3	6	4	3	3	2
OG0000713	4	1	3	3	3	5	5	3
OG0000714	2	1	7	3	2	5	4	3
OG0000715	2	2	2	3	7	5	4	2
OG0000716	1	4	4	5	1	8	3	1
OG0000717	3	0	4	7	4	1	2	6
OG0000718	1	2	5	5	4	5	5	0
OG0000719	3	1	2	6	6	5	3	1
OG0000720	3	1	4	6	4	4	4	1
OG0000721	3	0	2	3	5	4	6	4
OG0000722	1	2	3	7	3	6	2	3
OG0000723	3	1	3	6	3	6	3	2
OG0000724	2	2	1	4	4	6	3	5
OG0000725	1	2	0	3	2	10	4	5
OG0000726	2	2	3	3	5	4	4	4
OG0000727	4	0	0	4	6	9	2	2
OG0000728	4	1	3	6	3	3	5	2
OG0000729	2	3	6	3	1	4	5	3
OG0000730	0	6	5	5	3	4	4	0
OG0000731	0	4	0	1	7	5	10	0
OG0000732	0	0	8	9	3	2	1	4
OG0000733	0	0	0	0	9	4	14	0
OG0000734	4	0	1	2	6	5	8	0
OG0000735	7	2	0	0	4	3	10	0
OG0000736	2	2	8	6	2	2	2	2
OG0000737	4	3	3	4	3	3	3	3
OG0000738	2	15	0	0	2	3	1	3
OG0000739	3	2	1	10	3	2	3	2
OG0000740	1	1	2	2	4	7	4	5
OG0000741	14	1	2	0	3	6	0	0
OG0000742	26	0	0	0	0	0	0	0
OG0000743	15	2	1	5	0	0	0	3
OG0000744	4	1	5	3	2	4	4	3
OG0000745	5	1	4	2	0	7	3	4
OG0000746	4	3	4	2	1	2	6	4
OG0000747	1	0	3	4	5	4	6	3
OG0000748	3	0	3	3	4	3	4	6
OG0000749	2	1	0	7	4	5	4	3
OG0000750	5	0	0	5	3	5	4	4
OG0000751	6	1	0	5	2	3	6	3
OG0000752	4	2	2	4	4	4	4	2
OG0000753	4	2	2	4	3	4	4	3
OG0000754	3	2	4	7	3	2	4	1
OG0000755	3	0	4	4	2	6	3	4
OG0000756	3	1	3	3	4	8	1	3
OG0000757	5	1	4	5	3	3	4	1
OG0000758	13	0	5	2	0	0	0	6
OG0000759	3	0	4	1	3	5	6	4
OG0000760	6	5	0	5	4	0	6	0
OG0000761	3	2	3	5	1	8	4	0
OG0000762	4	3	2	5	2	3	4	3
OG0000763	3	1	2	4	4	2	5	5
OG0000764	5	2	3	0	5	6	2	3
OG0000765	3	2	5	5	2	3	3	3
OG0000766	1	21	0	0	0	0	1	3
OG0000767	5	3	3	2	4	1	3	5
OG0000768	4	2	1	9	1	5	3	1
OG0000769	9	0	1	0	2	7	1	6
OG0000770	2	1	4	4	4	4	3	4
OG0000771	6	5	4	3	3	4	1	0
OG0000772	7	0	0	3	6	2	8	0
OG0000773	5	1	2	5	3	3	6	1
OG0000774	4	1	3	2	6	5	5	0
OG0000775	3	0	1	4	4	8	4	2
OG0000776	2	5	3	0	5	3	5	3
OG0000777	4	2	3	3	4	3	4	3
OG0000778	3	3	4	3	4	3	5	1
OG0000779	2	1	4	3	4	4	4	4
OG0000780	2	1	3	5	2	6	3	4
OG0000781	1	1	3	7	5	3	3	3
OG0000782	3	2	0	10	2	2	7	0
OG0000783	3	5	3	3	2	4	3	3
OG0000784	4	2	3	4	4	4	3	2
OG0000785	5	3	1	2	6	2	4	3
OG0000786	2	1	0	5	4	5	5	4
OG0000787	2	2	2	10	2	3	2	3
OG0000788	2	2	2	2	4	5	5	4
OG0000789	3	3	2	1	4	4	3	6
OG0000790	3	5	2	2	3	4	2	5
OG0000791	1	0	6	6	4	2	3	4
OG0000792	4	1	3	5	4	4	3	2
OG0000793	3	1	1	8	4	3	2	4
OG0000794	2	0	0	0	0	0	0	24
OG0000795	6	3	1	1	1	2	3	9
OG0000796	1	6	3	5	2	4	2	3
OG0000797	2	1	3	4	3	7	4	2
OG0000798	2	0	0	1	14	0	2	7
OG0000799	2	2	3	3	4	4	4	4
OG0000800	5	3	0	3	2	4	5	4
OG0000801	1	0	12	2	2	2	6	1
OG0000802	2	8	0	3	3	4	3	3
OG0000803	1	6	1	11	2	4	1	0
OG0000804	2	1	5	4	4	5	4	1
OG0000805	2	2	1	5	8	1	3	4
OG0000806	1	2	3	2	10	6	1	1
OG0000807	2	0	2	5	4	4	4	5
OG0000808	2	3	3	5	7	1	3	2
OG0000809	2	0	4	10	4	2	4	0
OG0000810	1	1	5	7	6	2	2	2
OG0000811	1	0	24	1	0	0	0	0
OG0000812	1	1	3	5	3	4	4	5
OG0000813	1	0	0	0	0	0	0	25
OG0000814	0	1	4	5	5	3	4	4
OG0000815	0	0	17	2	3	2	1	1
OG0000816	0	0	8	5	0	7	6	0
OG0000817	0	0	0	12	6	2	1	5
OG0000818	0	0	0	0	10	7	9	0
OG0000819	19	0	0	0	3	0	1	2
OG0000820	5	0	0	6	2	9	1	2
OG0000821	7	1	0	13	0	0	0	4
OG0000822	5	0	2	6	1	5	4	2
OG0000823	4	2	2	3	3	4	4	3
OG0000824	3	3	1	7	2	6	2	1
OG0000825	3	3	3	3	3	3	3	4
OG0000826	4	3	3	3	3	3	3	3
OG0000827	22	0	0	1	0	0	0	2
OG0000828	20	0	2	1	0	0	1	1
OG0000829	2	0	10	2	1	5	4	1
OG0000830	4	1	1	5	3	5	4	2
OG0000831	10	0	2	6	1	3	1	2
OG0000832	2	0	12	7	2	0	2	0
OG0000833	4	1	3	4	1	4	4	4
OG0000834	7	1	1	9	1	1	0	5
OG0000835	2	4	3	3	3	3	3	4
OG0000836	25	0	0	0	0	0	0	0
OG0000837	2	1	3	4	4	3	4	4
OG0000838	3	3	3	4	3	3	3	3
OG0000839	24	0	0	0	0	0	0	1
OG0000840	2	2	2	5	3	3	4	4
OG0000841	3	0	2	12	3	2	3	0
OG0000842	1	2	4	4	5	3	2	4
OG0000843	6	0	0	1	3	6	6	3
OG0000844	3	1	3	6	4	3	3	2
OG0000845	5	0	0	5	2	6	4	3
OG0000846	4	1	9	3	1	2	3	2
OG0000847	4	2	3	1	4	4	2	5
OG0000848	1	6	3	6	0	0	0	9
OG0000849	4	2	3	3	2	2	4	5
OG0000850	2	3	1	0	1	1	2	15
OG0000851	2	1	4	4	3	3	4	4
OG0000852	5	2	0	10	2	1	4	1
OG0000853	2	2	1	5	5	2	4	4
OG0000854	2	1	1	1	10	2	3	5
OG0000855	4	4	2	3	3	3	4	2
OG0000856	2	2	6	4	2	2	3	4
OG0000857	4	2	2	4	3	3	4	3
OG0000858	1	0	2	1	3	5	6	7
OG0000859	3	6	2	3	3	2	2	4
OG0000860	2	1	7	8	1	1	2	3
OG0000861	3	1	2	3	5	4	3	4
OG0000862	2	4	3	2	4	4	2	4
OG0000863	5	2	4	0	8	4	0	2
OG0000864	4	2	3	3	3	2	6	2
OG0000865	1	2	4	4	3	6	2	3
OG0000866	4	3	2	5	1	4	5	1
OG0000867	5	0	0	6	2	4	8	0
OG0000868	5	0	2	4	3	2	7	2
OG0000869	3	2	1	1	4	5	5	4
OG0000870	5	1	2	4	3	4	3	3
OG0000871	3	0	0	0	5	9	7	1
OG0000872	2	1	0	4	4	4	4	6
OG0000873	2	4	1	4	4	4	2	4
OG0000874	3	2	2	6	4	3	3	2
OG0000875	2	0	5	7	3	2	3	3
OG0000876	4	0	1	6	3	2	5	4
OG0000877	7	0	1	2	5	6	3	1
OG0000878	3	1	2	6	2	4	4	3
OG0000879	5	6	0	2	1	2	6	3
OG0000880	4	2	1	5	2	3	4	4
OG0000881	2	5	2	5	4	3	2	2
OG0000882	4	1	2	3	3	4	4	4
OG0000883	2	1	2	3	9	1	4	3
OG0000884	3	3	1	8	1	4	3	2
OG0000885	4	2	1	4	4	3	4	3
OG0000886	1	4	3	1	5	4	3	4
OG0000887	4	1	5	4	3	2	3	3
OG0000888	4	3	2	6	3	2	3	2
OG0000889	3	4	3	3	3	3	3	3
OG0000890	3	1	4	9	4	3	1	0
OG0000891	4	2	3	2	2	5	4	3
OG0000892	3	1	1	4	4	3	4	5
OG0000893	1	0	6	4	0	4	0	10
OG0000894	3	3	3	2	2	4	4	4
OG0000895	3	4	3	3	3	2	3	4
OG0000896	2	1	3	3	5	4	3	4
OG0000897	4	0	1	3	2	7	3	5
OG0000898	2	2	3	5	3	3	3	4
OG0000899	5	1	3	6	2	3	3	2
OG0000900	1	1	4	5	3	3	4	4
OG0000901	1	24	0	0	0	0	0	0
OG0000902	2	1	2	5	4	2	5	4
OG0000903	3	2	3	5	3	4	3	2
OG0000904	1	11	3	4	2	1	2	1
OG0000905	3	5	4	3	1	4	3	2
OG0000906	1	0	0	5	5	6	5	3
OG0000907	3	3	3	4	3	3	3	3
OG0000908	1	3	2	4	3	6	4	2
OG0000909	0	0	21	0	1	0	0	3
OG0000910	0	0	25	0	0	0	0	0
OG0000911	0	0	23	0	1	0	0	1
OG0000912	0	0	1	0	7	10	6	1
OG0000913	0	0	0	0	1	1	0	23
OG0000914	5	3	2	7	0	2	5	0
OG0000915	19	0	3	0	0	0	0	2
OG0000916	5	2	4	2	2	2	5	2
OG0000917	4	1	3	6	3	4	2	1
OG0000918	4	1	2	4	4	3	3	3
OG0000919	3	3	3	3	4	3	2	3
OG0000920	2	4	2	3	4	3	4	2
OG0000921	2	3	3	2	3	6	3	2
OG0000922	4	0	1	5	1	6	4	3
OG0000923	12	1	1	3	1	1	0	5
OG0000924	4	1	3	3	3	3	4	3
OG0000925	4	0	2	5	0	3	4	6
OG0000926	9	0	1	0	3	5	5	1
OG0000927	2	2	4	4	3	4	4	1
OG0000928	2	1	2	4	1	6	6	2
OG0000929	5	13	1	0	0	0	0	5
OG0000930	2	3	3	3	3	3	3	4
OG0000931	16	0	1	1	2	2	2	0
OG0000932	4	2	1	5	1	4	4	3
OG0000933	1	4	1	3	3	6	2	4
OG0000934	2	1	3	3	3	4	3	5
OG0000935	4	0	1	2	9	0	4	4
OG0000936	4	1	2	1	3	6	5	2
OG0000937	5	1	1	1	7	1	5	3
OG0000938	3	4	3	3	2	3	3	3
OG0000939	2	1	3	1	6	1	1	9
OG0000940	3	3	3	3	3	3	2	4
OG0000941	1	1	19	0	0	0	0	3
OG0000942	3	2	3	4	4	1	4	3
OG0000943	1	1	4	7	1	4	4	2
OG0000944	4	0	0	0	3	7	10	0
OG0000945	2	1	8	1	4	3	0	5
OG0000946	5	1	1	1	5	5	3	3
OG0000947	3	2	4	1	3	3	4	4
OG0000948	1	7	5	3	2	3	2	1
OG0000949	3	3	2	1	5	2	3	5
OG0000950	3	4	1	2	3	4	5	2
OG0000951	3	3	1	3	4	3	3	4
OG0000952	4	0	1	2	5	3	5	4
OG0000953	3	3	2	4	3	5	3	1
OG0000954	4	2	1	1	3	5	5	3
OG0000955	1	1	3	4	4	3	5	3
OG0000956	3	3	3	3	3	3	3	3
OG0000957	4	1	3	2	5	5	4	0
OG0000958	3	2	3	3	4	3	3	3
OG0000959	4	0	1	7	2	4	2	4
OG0000960	3	2	7	4	2	2	2	2
OG0000961	2	11	2	2	2	2	2	1
OG0000962	4	2	0	7	1	3	7	0
OG0000963	3	1	0	2	3	6	5	4
OG0000964	5	1	3	3	3	4	4	1
OG0000965	2	2	1	4	2	6	2	5
OG0000966	5	1	2	4	0	4	2	6
OG0000967	6	1	2	4	4	3	3	1
OG0000968	3	3	3	3	3	3	3	3
OG0000969	4	1	3	4	6	0	4	2
OG0000970	3	0	2	3	3	4	7	2
OG0000971	2	0	4	4	4	3	4	3
OG0000972	4	1	3	3	1	6	6	0
OG0000973	3	3	0	6	4	4	3	1
OG0000974	2	0	14	4	2	1	1	0
OG0000975	3	0	4	7	2	1	3	4
OG0000976	3	3	3	3	3	3	3	3
OG0000977	2	5	1	4	3	3	3	3
OG0000978	2	20	0	0	0	2	0	0
OG0000979	3	3	3	4	3	3	3	2
OG0000980	3	3	4	2	0	4	5	3
OG0000981	3	3	3	3	3	3	3	3
OG0000982	2	2	2	2	3	4	6	3
OG0000983	3	3	3	3	3	3	3	3
OG0000984	2	1	2	0	3	4	5	7
OG0000985	2	1	3	5	4	3	3	3
OG0000986	3	1	1	4	4	4	5	2
OG0000987	4	1	2	5	4	2	5	1
OG0000988	2	0	3	4	4	4	4	3
OG0000989	4	2	4	1	4	3	4	2
OG0000990	1	10	1	3	1	3	3	2
OG0000991	3	2	0	3	4	5	3	4
OG0000992	2	1	4	5	5	3	4	0
OG0000993	3	2	3	3	3	3	4	3
OG0000994	1	0	2	1	0	8	6	6
OG0000995	3	7	3	1	4	1	3	2
OG0000996	3	0	4	9	3	0	3	2
OG0000997	3	3	3	4	3	3	2	3
OG0000998	1	0	0	1	4	2	5	11
OG0000999	3	3	3	3	3	3	3	3
OG0001000	2	1	3	5	5	4	3	1
OG0001001	2	4	0	0	6	2	5	5
OG0001002	4	2	3	2	4	3	4	2
OG0001003	2	0	5	4	3	4	3	3
OG0001004	1	1	2	5	3	4	4	4
OG0001005	1	0	4	3	3	4	6	3
OG0001006	0	1	22	0	0	1	0	0
OG0001007	0	0	24	0	0	0	0	0
OG0001008	0	0	24	0	0	0	0	0
OG0001009	0	0	2	4	2	9	7	0
OG0001010	5	2	1	1	5	2	3	4
OG0001011	6	0	1	0	2	2	2	10
OG0001012	4	2	4	2	3	3	4	1
OG0001013	4	1	4	2	4	3	2	3
OG0001014	8	2	1	1	2	3	5	1
OG0001015	5	0	0	0	6	3	0	9
OG0001016	2	5	0	1	3	6	5	1
OG0001017	3	0	4	6	3	3	2	2
OG0001018	3	3	3	3	3	3	3	2
OG0001019	4	1	3	2	3	4	3	3
OG0001020	5	3	0	5	1	3	6	0
OG0001021	4	0	0	7	3	1	5	3
OG0001022	6	0	3	0	1	3	2	8
OG0001023	6	0	0	5	3	5	4	0
OG0001024	7	7	1	7	0	0	0	1
OG0001025	4	3	2	3	2	2	3	4
OG0001026	3	1	3	3	5	3	3	2
OG0001027	4	1	2	2	4	3	4	3
OG0001028	6	3	2	1	2	3	4	2
OG0001029	4	0	1	3	4	5	3	3
OG0001030	21	1	0	0	0	0	0	1
OG0001031	23	0	0	0	0	0	0	0
OG0001032	1	1	4	6	3	5	1	2
OG0001033	3	7	2	4	1	3	2	1
OG0001034	1	2	2	5	5	1	3	4
OG0001035	9	0	0	2	2	4	3	3
OG0001036	2	3	3	3	3	3	3	3
OG0001037	4	0	1	2	3	5	5	3
OG0001038	4	0	0	7	5	2	2	3
OG0001039	7	1	1	3	2	3	5	1
OG0001040	2	2	4	2	5	2	2	4
OG0001041	4	1	3	1	4	2	4	4
OG0001042	2	1	1	2	9	0	5	3
OG0001043	4	1	1	4	3	4	4	2
OG0001044	4	2	2	4	3	3	2	3
OG0001045	2	0	8	2	4	1	0	6
OG0001046	3	5	3	2	2	3	2	3
OG0001047	5	0	0	0	0	0	0	18
OG0001048	2	0	3	3	2	4	3	6
OG0001049	1	10	0	3	2	2	2	3
OG0001050	4	5	1	2	3	3	2	3
OG0001051	3	0	1	4	5	4	3	3
OG0001052	2	0	2	7	3	4	3	2
OG0001053	4	1	5	7	1	3	2	0
OG0001054	2	1	0	2	6	4	6	2
OG0001055	3	2	2	2	3	4	3	4
OG0001056	3	2	3	3	3	3	3	3
OG0001057	4	1	2	3	3	4	3	3
OG0001058	17	2	0	0	0	0	0	4
OG0001059	3	1	1	6	4	3	3	2
OG0001060	2	0	0	10	4	1	2	4
OG0001061	3	3	2	3	4	2	3	3
OG0001062	2	0	5	4	3	3	4	2
OG0001063	4	1	3	4	4	3	4	0
OG0001064	3	2	2	2	2	5	3	4
OG0001065	4	1	3	5	5	1	3	1
OG0001066	2	1	2	4	4	4	5	1
OG0001067	3	2	3	3	3	3	3	3
OG0001068	3	2	2	2	3	3	3	5
OG0001069	3	2	0	0	1	1	1	15
OG0001070	3	0	4	3	1	7	2	3
OG0001071	2	5	1	6	4	0	4	1
OG0001072	3	3	3	3	4	2	3	2
OG0001073	2	4	3	3	2	3	3	3
OG0001074	9	1	13	0	0	0	0	0
OG0001075	3	3	3	4	3	3	3	1
OG0001076	2	1	3	3	3	6	2	3
OG0001077	4	1	3	2	3	3	4	3
OG0001078	2	3	3	2	4	4	3	2
OG0001079	1	2	3	5	4	2	3	3
OG0001080	2	3	3	3	3	3	3	3
OG0001081	2	1	1	9	2	4	2	2
OG0001082	5	1	3	4	2	2	2	4
OG0001083	3	3	2	4	2	2	5	2
OG0001084	3	3	1	5	1	6	3	1
OG0001085	3	3	3	3	3	3	3	2
OG0001086	3	0	3	3	3	5	3	3
OG0001087	2	1	6	2	4	2	2	4
OG0001088	4	0	0	1	0	0	0	18
OG0001089	2	1	4	3	3	3	4	3
OG0001090	3	2	7	0	3	2	0	6
OG0001091	2	0	5	6	2	2	4	2
OG0001092	4	4	0	5	3	3	1	3
OG0001093	1	0	2	6	5	3	3	3
OG0001094	2	0	4	1	4	0	1	11
OG0001095	4	0	4	3	3	4	4	1
OG0001096	3	3	3	3	2	4	3	2
OG0001097	5	7	5	0	1	1	0	4
OG0001098	2	3	2	5	3	3	4	1
OG0001099	3	0	2	0	5	11	2	0
OG0001100	2	1	2	2	2	7	4	3
OG0001101	1	2	10	4	1	2	1	2
OG0001102	2	3	1	0	2	9	1	5
OG0001103	4	1	3	1	3	1	3	7
OG0001104	2	2	5	3	4	2	3	2
OG0001105	3	4	3	2	2	4	3	2
OG0001106	2	4	3	3	3	3	3	2
OG0001107	1	5	2	3	3	2	4	3
OG0001108	3	1	2	5	3	3	3	3
OG0001109	2	1	2	2	9	2	3	2
OG0001110	1	2	4	7	2	4	2	1
OG0001111	3	1	1	3	4	6	4	1
OG0001112	2	3	3	3	3	1	3	5
OG0001113	3	0	2	1	5	5	3	4
OG0001114	1	3	1	2	4	3	1	8
OG0001115	1	1	2	5	3	3	4	4
OG0001116	1	9	1	3	3	2	2	2
OG0001117	1	1	3	3	1	6	4	4
OG0001118	2	1	2	10	2	1	2	3
OG0001119	2	0	1	4	3	8	2	3
OG0001120	4	1	2	4	5	4	3	0
OG0001121	1	1	1	5	2	9	3	1
OG0001122	1	11	0	1	2	5	1	2
OG0001123	2	5	2	2	3	3	3	3
OG0001124	3	2	2	1	7	3	2	3
OG0001125	0	3	2	4	2	6	3	3
OG0001126	0	5	1	6	2	1	2	6
OG0001127	0	10	0	4	1	5	1	2
OG0001128	0	1	15	0	2	4	1	0
OG0001129	0	0	23	0	0	0	0	0
OG0001130	0	0	23	0	0	0	0	0
OG0001131	0	0	0	0	8	10	4	1
OG0001132	4	3	2	3	2	2	3	3
OG0001133	3	1	2	3	4	2	3	4
OG0001134	3	0	2	2	4	4	3	4
OG0001135	1	1	3	1	4	4	4	4
OG0001136	2	1	2	3	6	1	3	4
OG0001137	2	3	0	3	3	3	3	5
OG0001138	2	3	1	2	4	3	3	4
OG0001139	7	5	5	0	0	3	1	1
OG0001140	3	1	3	3	3	2	3	4
OG0001141	5	7	4	0	1	0	0	5
OG0001142	3	1	4	4	2	3	4	1
OG0001143	2	1	2	3	3	3	3	5
OG0001144	3	1	2	3	2	5	3	3
OG0001145	4	1	1	2	3	5	3	3
OG0001146	4	0	4	1	3	5	5	0
OG0001147	4	1	3	2	4	3	4	1
OG0001148	13	0	1	0	1	0	0	7
OG0001149	2	2	1	6	2	2	7	0
OG0001150	5	0	3	2	1	5	5	1
OG0001151	4	1	0	4	3	3	4	3
OG0001152	2	1	4	1	2	5	4	3
OG0001153	4	0	2	4	3	3	4	2
OG0001154	5	2	1	1	5	1	6	1
OG0001155	3	1	2	1	2	5	4	4
OG0001156	3	0	2	4	2	2	4	5
OG0001157	1	1	0	1	7	2	5	5
OG0001158	2	0	1	6	2	7	3	1
OG0001159	3	2	5	3	2	3	3	1
OG0001160	3	1	2	2	3	4	3	4
OG0001161	3	1	2	5	2	3	3	3
OG0001162	2	2	3	4	3	3	2	3
OG0001163	5	3	1	3	2	5	3	0
OG0001164	3	3	3	3	2	2	3	3
OG0001165	3	1	2	2	3	5	3	3
OG0001166	8	2	0	1	6	3	2	0
OG0001167	3	2	2	4	3	3	3	2
OG0001168	2	2	3	3	3	3	3	3
OG0001169	4	1	1	4	2	4	5	1
OG0001170	3	1	0	5	3	5	3	2
OG0001171	3	1	1	6	2	5	2	2
OG0001172	2	1	2	6	3	4	3	1
OG0001173	4	1	1	4	4	1	4	3
OG0001174	3	3	2	4	3	1	3	3
OG0001175	3	0	3	3	5	0	3	5
OG0001176	2	5	3	3	3	3	2	1
OG0001177	11	0	2	0	0	0	0	9
OG0001178	1	1	3	1	7	3	2	4
OG0001179	5	3	1	4	1	2	4	2
OG0001180	2	2	3	3	3	3	3	3
OG0001181	3	1	3	4	3	3	3	2
OG0001182	5	3	0	8	0	2	3	1
OG0001183	2	1	4	6	2	2	3	2
OG0001184	2	4	0	3	2	4	3	4
OG0001185	2	2	2	4	4	4	3	1
OG0001186	1	6	2	5	2	2	2	2
OG0001187	2	3	2	3	1	5	2	4
OG0001188	3	2	3	3	3	3	2	3
OG0001189	4	2	8	4	0	0	3	1
OG0001190	3	6	2	3	4	1	2	1
OG0001191	4	0	3	2	5	4	4	0
OG0001192	1	0	2	4	6	3	2	4
OG0001193	3	0	0	7	4	2	3	3
OG0001194	3	1	1	6	3	3	2	3
OG0001195	2	2	2	3	3	3	3	4
OG0001196	2	3	3	3	3	3	3	2
OG0001197	3	4	2	4	1	2	4	2
OG0001198	1	1	3	5	4	4	3	1
OG0001199	4	1	4	3	4	1	1	4
OG0001200	1	0	2	4	5	7	2	1
OG0001201	2	2	4	5	3	3	1	2
OG0001202	2	1	2	3	3	4	4	3
OG0001203	3	1	3	3	3	3	3	3
OG0001204	2	3	3	2	3	4	2	3
OG0001205	3	4	2	4	2	2	3	2
OG0001206	3	1	2	3	2	3	3	5
OG0001207	2	2	2	5	2	4	5	0
OG0001208	3	3	2	3	4	2	3	2
OG0001209	2	2	0	5	7	2	3	1
OG0001210	4	3	2	1	2	1	4	5
OG0001211	3	2	2	3	3	3	3	3
OG0001212	3	2	2	2	3	4	3	3
OG0001213	2	1	2	6	3	3	2	3
OG0001214	1	0	6	5	3	1	1	5
OG0001215	2	3	1	5	4	4	2	1
OG0001216	1	1	2	3	4	5	3	3
OG0001217	1	3	1	3	3	8	2	1
OG0001218	2	1	4	4	3	2	3	3
OG0001219	3	3	2	3	2	3	3	3
OG0001220	2	1	1	5	2	2	2	7
OG0001221	2	2	2	2	4	2	3	5
OG0001222	3	0	0	2	3	7	5	2
OG0001223	3	1	2	6	3	2	2	3
OG0001224	2	2	3	1	2	4	4	4
OG0001225	3	1	1	4	3	3	3	4
OG0001226	1	1	3	3	3	4	4	3
OG0001227	2	3	1	2	4	6	1	3
OG0001228	1	1	0	12	4	3	1	0
OG0001229	1	1	2	4	2	4	4	4
OG0001230	3	1	3	4	2	3	3	3
OG0001231	1	1	15	2	1	1	0	1
OG0001232	2	3	1	2	1	4	3	6
OG0001233	1	1	3	5	2	7	1	2
OG0001234	1	0	0	18	1	0	2	0
OG0001235	2	2	3	2	4	4	2	3
OG0001236	1	1	3	3	4	5	2	3
OG0001237	2	2	3	4	3	3	3	2
OG0001238	2	3	1	1	10	1	4	0
OG0001239	2	3	3	3	3	2	3	3
OG0001240	1	2	3	3	3	4	3	3
OG0001241	2	0	5	1	3	5	3	3
OG0001242	2	2	4	1	2	3	4	4
OG0001243	2	0	4	7	5	0	1	3
OG0001244	1	0	9	1	2	6	1	2
OG0001245	1	2	2	3	2	4	3	5
OG0001246	1	0	0	0	6	4	11	0
OG0001247	0	1	15	5	1	0	0	0
OG0001248	0	1	19	0	0	0	0	2
OG0001249	0	0	1	6	8	0	1	6
OG0001250	0	0	0	2	4	11	5	0
OG0001251	0	0	0	0	10	6	6	0
OG0001252	7	1	0	0	0	0	0	13
OG0001253	4	0	3	2	2	4	3	3
OG0001254	2	3	2	5	3	2	2	2
OG0001255	2	1	2	1	4	3	3	5
OG0001256	8	0	2	0	2	4	1	4
OG0001257	4	0	2	1	4	3	5	2
OG0001258	3	1	3	3	3	3	3	2
OG0001259	2	0	3	1	4	1	2	8
OG0001260	2	0	0	2	2	12	2	1
OG0001261	3	0	0	0	6	4	8	0
OG0001262	5	0	3	2	2	3	3	3
OG0001263	21	0	0	0	0	0	0	0
OG0001264	3	1	3	1	2	3	3	5
OG0001265	3	3	2	3	2	3	3	2
OG0001266	5	1	2	3	0	3	4	3
OG0001267	1	6	1	6	1	3	3	0
OG0001268	2	1	1	1	5	2	0	9
OG0001269	2	0	0	2	6	6	4	1
OG0001270	4	0	2	6	4	2	3	0
OG0001271	4	2	2	2	3	3	3	2
OG0001272	8	0	7	1	0	0	1	4
OG0001273	3	1	0	4	2	4	5	2
OG0001274	3	1	0	1	3	4	5	4
OG0001275	3	1	3	2	3	3	3	3
OG0001276	2	3	2	3	3	3	4	1
OG0001277	2	3	2	3	3	3	2	3
OG0001278	2	1	2	3	4	3	3	3
OG0001279	2	1	2	5	2	3	3	3
OG0001280	1	1	3	2	3	5	2	4
OG0001281	2	3	2	3	3	2	3	3
OG0001282	3	1	2	3	3	3	5	1
OG0001283	3	1	1	5	2	3	3	3
OG0001284	3	2	3	3	3	2	3	2
OG0001285	2	3	3	2	3	3	3	2
OG0001286	3	1	3	2	3	3	3	3
OG0001287	4	5	0	5	4	1	2	0
OG0001288	13	3	3	0	1	0	0	1
OG0001289	2	3	0	2	2	6	3	3
OG0001290	2	2	1	0	3	1	4	8
OG0001291	2	10	1	2	1	1	2	2
OG0001292	3	0	12	0	0	2	2	2
OG0001293	3	2	3	3	2	3	3	2
OG0001294	3	6	2	2	1	2	2	3
OG0001295	2	1	1	6	4	3	4	0
OG0001296	4	0	0	1	4	6	6	0
OG0001297	2	15	1	0	0	1	0	2
OG0001298	2	2	3	3	2	3	3	3
OG0001299	2	1	1	2	4	3	4	4
OG0001300	3	1	1	7	5	0	4	0
OG0001301	2	1	2	2	4	2	3	5
OG0001302	4	0	2	2	6	1	4	2
OG0001303	2	3	1	7	2	1	3	2
OG0001304	5	0	3	0	2	4	7	0
OG0001305	2	3	3	3	3	2	3	2
OG0001306	2	1	3	3	2	3	3	4
OG0001307	3	1	2	3	3	4	2	3
OG0001308	3	0	2	2	8	0	4	2
OG0001309	1	1	3	1	2	4	3	6
OG0001310	3	1	1	2	2	6	5	1
OG0001311	2	2	3	3	3	3	3	2
OG0001312	2	2	2	4	3	2	3	3
OG0001313	2	1	2	5	4	2	3	2
OG0001314	3	2	2	3	4	2	3	2
OG0001315	4	1	1	3	3	3	4	2
OG0001316	3	1	3	3	3	2	3	3
OG0001317	2	3	2	2	3	3	3	3
OG0001318	2	2	2	4	2	3	4	2
OG0001319	2	1	5	2	4	4	2	1
OG0001320	2	0	8	4	1	2	2	2
OG0001321	3	7	0	6	0	0	4	1
OG0001322	1	6	2	3	3	5	1	0
OG0001323	3	4	2	2	1	3	3	3
OG0001324	2	4	2	2	1	4	3	3
OG0001325	1	2	2	3	2	7	2	2
OG0001326	3	3	0	3	3	3	3	3
OG0001327	3	0	3	4	6	0	3	2
OG0001328	3	0	2	9	2	1	2	2
OG0001329	3	2	3	3	3	2	3	2
OG0001330	2	1	3	3	2	3	4	3
OG0001331	2	1	3	4	2	4	1	4
OG0001332	3	2	2	3	3	2	3	3
OG0001333	2	1	5	2	3	4	2	2
OG0001334	1	3	3	3	3	2	3	3
OG0001335	3	3	0	3	2	3	3	4
OG0001336	3	1	3	3	3	3	3	2
OG0001337	1	1	0	4	6	4	5	0
OG0001338	3	0	3	3	4	4	3	1
OG0001339	3	1	2	3	2	6	1	3
OG0001340	2	0	2	4	2	4	4	3
OG0001341	1	2	2	3	5	6	1	1
OG0001342	4	2	1	2	3	2	4	3
OG0001343	6	1	2	2	2	3	4	1
OG0001344	4	1	1	1	4	4	3	3
OG0001345	1	3	2	5	3	5	2	0
OG0001346	1	19	0	0	0	0	0	1
OG0001347	2	4	2	5	1	5	1	1
OG0001348	3	1	4	3	3	2	2	3
OG0001349	3	2	3	3	2	2	3	3
OG0001350	3	3	3	0	4	6	1	1
OG0001351	3	1	3	4	3	2	2	3
OG0001352	4	1	3	3	2	3	3	2
OG0001353	3	2	1	3	4	1	4	3
OG0001354	3	0	2	3	3	3	4	3
OG0001355	3	2	3	2	3	1	4	3
OG0001356	3	0	0	0	0	0	0	18
OG0001357	2	1	1	2	2	6	3	4
OG0001358	2	0	2	5	3	2	3	4
OG0001359	4	4	0	2	1	5	4	1
OG0001360	2	3	3	3	3	3	3	1
OG0001361	2	1	1	3	4	4	4	2
OG0001362	2	2	2	4	3	4	3	1
OG0001363	1	2	1	11	0	4	2	0
OG0001364	2	3	0	4	3	2	4	3
OG0001365	1	0	0	4	3	7	4	2
OG0001366	1	1	3	3	5	2	3	3
OG0001367	1	1	3	3	4	4	3	2
OG0001368	3	1	3	3	2	4	3	2
OG0001369	1	4	2	4	3	4	1	2
OG0001370	3	2	3	3	3	3	3	1
OG0001371	3	1	0	7	4	0	5	1
OG0001372	3	0	1	4	3	2	3	5
OG0001373	1	5	2	1	5	5	1	1
OG0001374	2	4	5	3	3	1	1	2
OG0001375	1	1	2	6	3	4	4	0
OG0001376	2	3	2	2	4	2	4	2
OG0001377	3	2	2	3	3	2	3	3
OG0001378	2	1	2	1	6	0	4	5
OG0001379	3	2	0	3	3	4	3	3
OG0001380	1	1	7	9	1	1	1	0
OG0001381	1	0	3	1	2	1	1	12
OG0001382	3	1	2	2	3	4	3	3
OG0001383	3	1	1	2	2	6	3	3
OG0001384	2	3	3	3	3	3	3	1
OG0001385	1	1	2	3	4	4	3	3
OG0001386	2	0	9	3	1	2	3	1
OG0001387	2	1	1	4	3	2	3	5
OG0001388	2	2	2	5	3	4	3	0
OG0001389	1	2	3	3	3	3	3	3
OG0001390	2	1	2	2	4	3	4	3
OG0001391	3	0	2	8	1	2	1	4
OG0001392	1	2	3	3	5	2	2	3
OG0001393	1	0	5	5	6	0	1	3
OG0001394	1	0	0	7	4	4	2	3
OG0001395	2	7	2	1	1	2	3	3
OG0001396	1	1	1	2	2	8	3	3
OG0001397	2	2	3	2	3	3	3	3
OG0001398	1	1	3	3	3	3	4	3
OG0001399	2	0	2	6	8	0	2	1
OG0001400	1	0	3	3	1	9	1	3
OG0001401	0	21	0	0	0	0	0	0
OG0001402	0	1	1	1	1	9	5	3
OG0001403	0	0	0	1	2	5	10	3
OG0001404	0	0	0	0	8	8	4	1
OG0001405	0	0	0	0	0	0	0	21
OG0001406	10	2	0	2	1	1	1	3
OG0001407	14	1	1	0	0	0	0	4
OG0001408	5	1	2	3	2	2	3	2
OG0001409	4	3	4	1	2	4	2	0
OG0001410	2	1	2	2	4	2	2	5
OG0001411	2	1	3	3	3	3	3	2
OG0001412	3	1	2	2	3	3	3	3
OG0001413	1	1	1	4	4	2	3	4
OG0001414	3	1	2	3	3	3	3	2
OG0001415	3	7	3	0	1	4	1	1
OG0001416	3	0	8	0	1	4	1	3
OG0001417	9	0	1	3	1	3	1	2
OG0001418	3	0	0	5	2	3	3	4
OG0001419	2	2	3	3	3	3	3	1
OG0001420	19	0	1	0	0	0	0	0
OG0001421	2	2	2	3	4	1	3	3
OG0001422	7	1	0	5	1	3	1	2
OG0001423	5	0	12	0	2	1	0	0
OG0001424	20	0	0	0	0	0	0	0
OG0001425	15	1	2	1	0	0	0	1
OG0001426	3	2	1	3	3	2	3	3
OG0001427	2	2	2	3	3	2	4	2
OG0001428	3	1	0	4	2	6	3	1
OG0001429	2	0	3	3	4	3	5	0
OG0001430	1	1	2	5	2	5	3	1
OG0001431	4	2	2	4	1	3	3	1
OG0001432	2	1	1	3	1	8	2	2
OG0001433	3	3	0	4	2	3	3	2
OG0001434	2	0	2	4	0	0	0	12
OG0001435	4	1	3	1	2	3	5	1
OG0001436	5	0	3	5	2	1	1	3
OG0001437	2	2	4	5	1	3	3	0
OG0001438	4	1	1	3	3	4	2	2
OG0001439	3	2	2	4	2	3	2	2
OG0001440	6	0	2	2	2	3	0	5
OG0001441	3	3	0	3	3	2	4	2
OG0001442	2	0	3	3	3	3	3	3
OG0001443	4	2	0	2	2	5	3	2
OG0001444	3	1	2	3	1	3	3	4
OG0001445	4	2	2	4	3	3	1	1
OG0001446	7	0	5	0	0	0	0	8
OG0001447	3	0	2	3	1	5	3	3
OG0001448	4	0	2	4	3	1	4	2
OG0001449	2	0	5	4	3	2	4	0
OG0001450	3	5	2	1	3	3	3	0
OG0001451	2	0	1	2	4	1	5	5
OG0001452	3	1	3	3	3	1	3	3
OG0001453	2	0	3	2	2	5	3	3
OG0001454	9	1	10	0	0	0	0	0
OG0001455	4	1	3	4	2	1	5	0
OG0001456	4	1	6	9	0	0	0	0
OG0001457	5	1	0	5	1	1	5	2
OG0001458	1	2	1	9	2	2	2	1
OG0001459	3	3	2	2	2	3	3	2
OG0001460	4	1	3	4	2	3	3	0
OG0001461	3	2	0	2	4	3	3	3
OG0001462	1	1	2	3	3	4	3	3
OG0001463	2	1	3	2	3	4	3	2
OG0001464	3	1	0	3	2	4	3	4
OG0001465	2	1	3	2	4	2	2	4
OG0001466	3	3	1	2	6	2	2	1
OG0001467	3	4	1	2	3	2	3	2
OG0001468	4	0	0	5	1	5	4	1
OG0001469	2	0	4	1	3	7	1	2
OG0001470	3	4	3	3	2	2	2	1
OG0001471	3	2	0	5	4	1	3	2
OG0001472	2	0	4	0	3	1	3	7
OG0001473	4	2	0	1	2	3	5	3
OG0001474	3	1	0	0	4	3	9	0
OG0001475	3	2	0	3	3	3	3	3
OG0001476	2	0	2	4	2	3	4	3
OG0001477	3	1	2	4	2	2	3	3
OG0001478	5	0	0	1	4	4	4	2
OG0001479	1	3	2	4	2	3	2	3
OG0001480	3	3	2	2	3	3	3	1
OG0001481	4	2	0	5	1	3	0	5
OG0001482	4	0	0	1	3	2	2	8
OG0001483	1	2	3	2	3	3	3	3
OG0001484	2	1	2	4	5	0	4	2
OG0001485	1	2	3	3	5	1	3	2
OG0001486	2	2	2	2	4	3	4	1
OG0001487	6	3	0	2	4	0	5	0
OG0001488	2	5	2	2	2	2	3	2
OG0001489	2	1	3	4	2	4	2	2
OG0001490	2	0	3	6	3	2	3	1
OG0001491	2	4	1	2	6	0	3	2
OG0001492	2	1	3	2	4	4	0	4
OG0001493	2	1	1	6	4	2	3	1
OG0001494	2	1	0	9	2	2	2	2
OG0001495	3	0	1	2	5	1	2	6
OG0001496	2	3	1	2	1	3	2	6
OG0001497	1	3	3	3	4	2	0	4
OG0001498	2	5	0	3	4	1	3	2
OG0001499	2	1	2	4	2	3	3	3
OG0001500	2	0	0	1	3	5	6	3
OG0001501	1	1	1	2	1	1	3	10
OG0001502	4	1	0	3	3	3	4	2
OG0001503	2	0	1	3	4	3	3	4
OG0001504	1	1	1	2	6	6	1	2
OG0001505	3	0	0	2	6	3	3	3
OG0001506	3	3	0	4	1	4	4	1
OG0001507	1	0	2	10	2	2	1	2
OG0001508	3	3	3	3	2	2	3	1
OG0001509	3	3	2	3	2	1	3	3
OG0001510	1	1	2	3	3	4	3	3
OG0001511	3	2	1	3	3	4	3	1
OG0001512	1	2	2	9	2	1	2	1
OG0001513	3	3	3	2	3	2	2	2
OG0001514	2	1	3	2	2	2	3	5
OG0001515	1	0	2	1	9	0	1	6
OG0001516	1	0	5	1	2	3	5	3
OG0001517	1	0	12	1	0	2	3	1
OG0001518	1	3	2	3	3	2	3	3
OG0001519	3	4	0	3	4	4	2	0
OG0001520	1	0	2	3	10	3	1	0
OG0001521	3	1	2	3	2	4	3	2
OG0001522	1	0	1	0	6	2	2	8
OG0001523	1	2	1	4	4	2	4	2
OG0001524	3	1	2	3	2	3	3	3
OG0001525	2	0	2	3	3	4	5	1
OG0001526	2	1	2	5	2	2	2	4
OG0001527	2	4	3	2	2	2	3	2
OG0001528	1	3	3	3	5	0	3	2
OG0001529	1	1	1	4	3	2	4	4
OG0001530	1	0	4	2	2	4	5	2
OG0001531	3	1	2	2	1	6	2	3
OG0001532	2	1	1	1	4	2	4	5
OG0001533	2	5	0	7	1	1	3	1
OG0001534	1	1	2	3	3	3	4	3
OG0001535	0	10	1	2	2	2	1	2
OG0001536	0	20	0	0	0	0	0	0
OG0001537	0	5	1	3	3	2	2	4
OG0001538	0	3	7	1	2	4	1	2
OG0001539	0	19	0	0	0	0	0	1
OG0001540	0	1	0	12	3	3	1	0
OG0001541	0	0	5	6	3	2	3	1
OG0001542	0	0	3	4	3	1	3	6
OG0001543	2	1	2	3	2	4	2	3
OG0001544	2	0	3	3	3	1	4	3
OG0001545	2	1	2	2	3	3	3	3
OG0001546	3	2	2	3	1	3	3	2
OG0001547	2	2	2	3	2	2	4	2
OG0001548	9	0	0	0	2	4	4	0
OG0001549	2	3	2	2	2	4	2	2
OG0001550	4	0	1	3	1	3	4	3
OG0001551	2	0	3	1	2	7	2	2
OG0001552	16	2	0	1	0	0	0	0
OG0001553	1	3	3	3	3	3	1	2
OG0001554	4	1	3	3	3	2	2	1
OG0001555	3	1	2	3	3	3	3	1
OG0001556	5	2	1	0	3	1	4	3
OG0001557	15	0	1	1	0	0	0	2
OG0001558	18	0	0	0	0	0	0	1
OG0001559	10	1	1	0	2	0	1	4
OG0001560	2	0	1	1	4	3	2	6
OG0001561	3	2	0	3	3	2	3	3
OG0001562	3	3	2	2	2	2	2	3
OG0001563	2	1	2	5	2	2	2	3
OG0001564	3	3	3	1	2	3	2	2
OG0001565	2	1	4	3	2	2	3	2
OG0001566	4	1	3	0	2	4	3	2
OG0001567	3	1	1	3	3	3	3	2
OG0001568	4	1	1	4	2	2	3	2
OG0001569	2	0	0	0	0	0	0	17
OG0001570	2	2	4	3	1	2	3	2
OG0001571	3	1	2	3	0	5	3	2
OG0001572	13	1	2	0	0	0	0	3
OG0001573	2	1	2	3	2	4	2	3
OG0001574	2	1	3	3	6	1	2	1
OG0001575	2	1	1	9	2	2	1	1
OG0001576	3	1	3	4	3	2	3	0
OG0001577	2	1	2	2	4	4	3	1
OG0001578	2	1	3	2	3	5	1	2
OG0001579	3	1	1	2	2	6	3	1
OG0001580	2	1	0	0	3	6	4	3
OG0001581	3	1	2	4	2	1	3	3
OG0001582	1	4	1	1	4	3	2	3
OG0001583	2	1	0	1	2	6	3	4
OG0001584	4	1	1	0	2	5	4	2
OG0001585	3	2	2	3	3	3	2	1
OG0001586	3	0	2	3	1	5	4	1
OG0001587	3	3	0	1	2	4	2	4
OG0001588	2	2	2	2	3	3	3	2
OG0001589	4	2	0	2	2	2	5	2
OG0001590	10	0	8	0	0	0	0	1
OG0001591	4	1	1	0	2	2	6	3
OG0001592	5	2	0	2	2	2	5	1
OG0001593	8	0	0	0	0	0	0	11
OG0001594	3	4	1	2	2	2	3	2
OG0001595	3	1	2	3	5	2	2	1
OG0001596	1	0	5	8	2	0	2	1
OG0001597	4	1	1	0	1	2	2	8
OG0001598	3	1	1	5	1	4	3	1
OG0001599	2	1	1	0	5	5	3	2
OG0001600	2	4	2	1	2	3	2	3
OG0001601	3	2	3	2	2	2	3	2
OG0001602	1	1	0	0	6	1	6	4
OG0001603	2	1	0	5	3	2	3	3
OG0001604	3	1	2	3	2	3	3	2
OG0001605	3	2	3	2	1	2	3	3
OG0001606	3	2	2	2	2	2	4	2
OG0001607	2	1	2	2	3	3	3	3
OG0001608	3	0	3	2	0	1	3	7
OG0001609	3	1	2	2	3	3	4	1
OG0001610	2	1	2	2	3	4	2	3
OG0001611	3	2	2	3	2	2	3	2
OG0001612	2	1	2	4	2	4	2	2
OG0001613	2	1	1	2	3	5	3	2
OG0001614	2	1	2	3	5	2	2	2
OG0001615	2	3	2	3	2	3	2	2
OG0001616	2	1	2	1	3	5	2	3
OG0001617	3	3	0	5	1	1	5	1
OG0001618	2	3	0	3	3	4	2	2
OG0001619	2	1	2	4	1	5	2	2
OG0001620	3	1	4	6	1	0	3	1
OG0001621	2	6	1	2	2	2	2	2
OG0001622	3	1	2	3	3	2	3	2
OG0001623	2	3	2	2	3	2	2	3
OG0001624	2	5	2	2	2	2	2	2
OG0001625	2	0	0	0	0	0	0	17
OG0001626	4	2	3	0	1	0	0	9
OG0001627	2	5	2	4	2	1	1	2
OG0001628	3	1	3	2	4	4	0	2
OG0001629	3	4	3	3	0	2	4	0
OG0001630	1	1	9	1	2	0	0	5
OG0001631	3	2	2	3	3	3	2	1
OG0001632	2	2	2	3	3	1	3	3
OG0001633	3	3	0	2	3	3	2	3
OG0001634	3	0	2	3	0	6	4	1
OG0001635	1	2	1	5	3	5	1	1
OG0001636	3	3	2	2	2	3	3	1
OG0001637	3	1	2	2	3	2	3	3
OG0001638	3	0	2	3	4	3	2	2
OG0001639	2	1	2	3	3	3	3	2
OG0001640	2	0	1	6	2	4	2	2
OG0001641	1	1	0	7	3	5	0	2
OG0001642	2	0	1	1	4	3	6	2
OG0001643	3	1	2	2	2	4	3	2
OG0001644	5	3	3	2	0	0	0	6
OG0001645	2	1	2	2	3	3	3	3
OG0001646	2	1	2	2	3	3	3	3
OG0001647	1	0	2	6	2	3	5	0
OG0001648	3	2	1	4	4	1	2	2
OG0001649	5	0	0	0	2	6	6	0
OG0001650	2	2	1	2	4	2	3	3
OG0001651	2	0	3	3	3	3	2	3
OG0001652	2	2	3	5	2	3	2	0
OG0001653	3	1	2	2	2	3	3	3
OG0001654	1	1	2	4	2	3	3	3
OG0001655	2	3	0	3	3	3	2	3
OG0001656	3	2	1	3	3	2	3	2
OG0001657	2	1	4	5	2	2	2	1
OG0001658	2	1	6	1	2	2	2	3
OG0001659	3	1	5	3	2	3	2	0
OG0001660	3	2	2	4	2	2	3	1
OG0001661	3	1	2	3	3	3	2	2
OG0001662	3	1	0	3	3	4	3	2
OG0001663	3	1	1	2	2	6	2	2
OG0001664	2	1	3	2	4	3	1	3
OG0001665	2	2	2	2	2	4	3	2
OG0001666	1	3	2	3	2	3	3	2
OG0001667	4	0	9	0	1	1	0	4
OG0001668	1	3	0	3	3	3	3	3
OG0001669	3	0	1	5	2	5	3	0
OG0001670	1	5	2	1	2	2	4	2
OG0001671	3	3	0	5	1	1	6	0
OG0001672	2	2	2	2	3	2	2	4
OG0001673	3	1	0	2	3	4	3	3
OG0001674	3	1	2	1	5	2	2	3
OG0001675	2	1	2	3	3	3	3	2
OG0001676	3	1	2	3	2	4	2	2
OG0001677	1	1	1	4	2	2	4	4
OG0001678	1	0	1	0	6	0	1	10
OG0001679	1	0	3	5	2	2	2	4
OG0001680	2	2	2	2	1	4	3	3
OG0001681	3	0	1	1	2	2	6	4
OG0001682	3	4	2	1	1	2	3	3
OG0001683	2	1	2	2	5	4	2	1
OG0001684	2	3	2	3	2	2	2	3
OG0001685	2	1	2	2	3	3	1	5
OG0001686	2	1	2	2	3	4	3	2
OG0001687	1	1	1	5	2	3	4	2
OG0001688	1	2	0	0	6	2	8	0
OG0001689	1	5	0	0	2	4	4	3
OG0001690	2	5	1	5	2	1	3	0
OG0001691	2	2	2	3	5	0	3	2
OG0001692	2	0	1	2	2	5	3	4
OG0001693	1	0	0	0	4	7	7	0
OG0001694	1	2	2	2	3	3	3	3
OG0001695	1	3	3	3	2	4	2	1
OG0001696	1	1	2	3	4	3	3	2
OG0001697	1	12	1	1	0	2	1	1
OG0001698	1	12	1	2	1	0	1	1
OG0001699	1	2	2	2	3	3	3	3
OG0001700	3	1	1	4	2	4	3	1
OG0001701	2	2	2	5	2	3	1	2
OG0001702	2	1	2	2	4	2	3	3
OG0001703	3	2	2	3	2	3	2	2
OG0001704	3	1	2	3	2	2	4	2
OG0001705	2	2	0	2	3	2	3	5
OG0001706	1	1	1	0	0	0	0	16
OG0001707	1	3	2	4	3	3	2	1
OG0001708	2	7	1	0	2	2	2	3
OG0001709	3	1	2	0	5	2	2	4
OG0001710	1	2	6	1	2	2	3	2
OG0001711	1	2	3	2	3	2	3	3
OG0001712	1	1	2	2	5	3	3	2
OG0001713	1	0	0	1	9	0	5	3
OG0001714	1	0	2	3	4	4	3	2
OG0001715	2	1	0	9	1	4	2	0
OG0001716	1	1	2	3	1	2	2	7
OG0001717	1	2	3	4	3	3	2	1
OG0001718	0	19	0	0	0	0	0	0
OG0001719	0	18	0	0	0	0	0	1
OG0001720	0	19	0	0	0	0	0	0
OG0001721	0	1	2	2	2	5	2	5
OG0001722	0	1	4	5	2	4	1	2
OG0001723	0	12	0	2	2	2	1	0
OG0001724	0	1	1	3	6	4	1	3
OG0001725	0	1	17	1	0	0	0	0
OG0001726	0	2	0	1	14	1	0	1
OG0001727	0	1	3	4	3	3	3	2
OG0001728	0	0	7	0	2	10	0	0
OG0001729	0	0	19	0	0	0	0	0
OG0001730	0	0	1	0	3	13	1	1
OG0001731	0	0	1	4	0	7	2	5
OG0001732	0	0	0	9	7	2	1	0
OG0001733	1	1	1	1	4	3	2	5
OG0001734	4	0	1	1	1	6	4	1
OG0001735	1	2	0	0	3	5	2	5
OG0001736	4	0	1	7	1	1	3	1
OG0001737	2	1	1	3	2	3	2	4
OG0001738	16	0	0	2	0	0	0	0
OG0001739	2	1	2	3	2	3	3	2
OG0001740	4	0	0	5	2	2	4	1
OG0001741	2	2	2	4	2	2	2	2
OG0001742	18	0	0	0	0	0	0	0
OG0001743	2	3	3	2	2	3	2	1
OG0001744	1	1	1	1	2	4	4	4
OG0001745	18	0	0	0	0	0	0	0
OG0001746	2	3	2	2	2	2	2	3
OG0001747	3	1	1	4	3	3	3	0
OG0001748	3	5	1	0	0	0	0	9
OG0001749	3	3	2	5	1	2	1	1
OG0001750	9	8	0	0	0	1	0	0
OG0001751	3	2	2	2	2	2	4	1
OG0001752	2	1	1	3	4	2	2	3
OG0001753	3	1	2	2	2	3	3	2
OG0001754	4	0	1	1	3	3	4	2
OG0001755	2	1	4	3	2	2	3	1
OG0001756	3	1	2	2	3	3	3	1
OG0001757	2	1	2	1	3	2	3	4
OG0001758	2	5	0	5	2	1	3	0
OG0001759	1	0	2	1	6	2	0	6
OG0001760	2	2	2	2	3	2	1	4
OG0001761	2	3	2	2	2	2	2	3
OG0001762	2	1	1	5	3	3	3	0
OG0001763	3	0	1	2	3	3	4	2
OG0001764	1	0	3	5	2	3	2	2
OG0001765	1	1	1	4	3	2	2	4
OG0001766	18	0	0	0	0	0	0	0
OG0001767	11	0	0	1	0	0	0	6
OG0001768	2	2	2	2	2	2	2	4
OG0001769	6	1	1	0	1	0	1	8
OG0001770	6	3	0	3	3	0	2	1
OG0001771	2	2	2	2	3	2	2	3
OG0001772	2	1	4	3	2	3	2	1
OG0001773	2	1	2	6	1	4	2	0
OG0001774	18	0	0	0	0	0	0	0
OG0001775	2	1	3	1	3	3	2	3
OG0001776	4	3	0	3	1	2	5	0
OG0001777	3	2	3	1	3	2	1	3
OG0001778	3	2	1	1	2	3	4	2
OG0001779	2	2	2	3	2	2	2	3
OG0001780	1	1	1	4	2	4	1	4
OG0001781	3	1	2	3	2	3	2	2
OG0001782	2	2	3	3	2	3	2	1
OG0001783	3	1	3	2	3	3	2	1
OG0001784	2	0	2	4	5	3	2	0
OG0001785	3	1	1	5	2	2	1	3
OG0001786	3	1	1	4	5	0	2	2
OG0001787	2	3	2	2	2	2	2	3
OG0001788	9	0	7	1	0	0	0	1
OG0001789	2	3	1	4	2	2	2	2
OG0001790	3	1	1	1	5	2	3	2
OG0001791	1	1	1	3	3	3	3	3
OG0001792	2	4	3	2	2	2	2	1
OG0001793	1	0	1	10	1	3	2	0
OG0001794	2	0	2	7	3	2	1	1
OG0001795	3	2	2	1	5	1	3	1
OG0001796	4	0	2	0	5	3	3	1
OG0001797	1	0	10	5	0	0	2	0
OG0001798	2	3	2	2	2	3	2	2
OG0001799	2	3	1	2	1	5	2	2
OG0001800	4	0	2	2	1	1	5	3
OG0001801	1	0	1	7	1	3	2	3
OG0001802	5	1	0	3	2	2	2	3
OG0001803	3	1	1	2	3	2	3	3
OG0001804	2	2	2	4	1	3	2	2
OG0001805	2	0	2	1	3	2	3	5
OG0001806	1	3	3	2	2	1	4	2
OG0001807	5	0	6	0	2	1	1	3
OG0001808	2	0	0	0	8	2	3	3
OG0001809	6	0	0	1	1	2	4	4
OG0001810	2	0	0	0	0	0	0	16
OG0001811	2	3	2	2	2	2	2	3
OG0001812	1	1	1	5	1	5	3	1
OG0001813	2	3	1	2	2	3	3	2
OG0001814	2	1	6	1	2	1	3	2
OG0001815	3	0	3	2	1	2	3	4
OG0001816	4	2	0	2	3	3	2	2
OG0001817	1	6	2	2	2	3	1	1
OG0001818	4	1	1	1	3	2	4	2
OG0001819	3	1	2	3	2	3	2	2
OG0001820	2	2	2	3	2	2	2	3
OG0001821	2	2	2	2	2	2	2	4
OG0001822	3	0	2	5	3	1	3	1
OG0001823	2	1	2	3	3	3	3	1
OG0001824	3	1	2	3	2	2	4	1
OG0001825	2	4	2	2	2	2	2	2
OG0001826	1	1	3	4	3	2	2	2
OG0001827	3	2	1	3	0	5	2	2
OG0001828	4	0	1	0	0	5	4	4
OG0001829	2	8	2	2	1	1	1	1
OG0001830	2	2	4	1	2	3	3	1
OG0001831	4	1	1	1	3	3	3	2
OG0001832	2	2	2	2	3	2	2	3
OG0001833	2	1	0	2	1	0	0	12
OG0001834	3	2	0	1	5	2	2	3
OG0001835	3	2	1	2	2	4	2	2
OG0001836	2	0	3	2	3	1	4	3
OG0001837	1	1	2	3	3	2	3	3
OG0001838	2	4	0	0	3	2	7	0
OG0001839	6	0	1	4	0	0	0	7
OG0001840	3	2	2	3	2	2	3	1
OG0001841	1	0	2	3	3	3	3	3
OG0001842	2	4	2	2	2	2	2	2
OG0001843	2	2	2	3	2	3	3	1
OG0001844	6	3	0	3	0	1	4	1
OG0001845	2	1	2	2	3	3	3	2
OG0001846	1	2	0	3	3	3	6	0
OG0001847	2	2	0	3	2	2	2	5
OG0001848	2	3	3	1	1	3	2	3
OG0001849	4	2	3	4	2	1	2	0
OG0001850	2	1	2	5	2	4	2	0
OG0001851	1	4	1	1	2	3	3	3
OG0001852	2	2	1	2	4	1	3	3
OG0001853	3	0	1	1	2	8	2	1
OG0001854	2	2	3	4	2	2	2	1
OG0001855	2	2	2	2	2	3	3	2
OG0001856	2	2	0	4	2	3	3	2
OG0001857	2	1	1	3	2	5	3	1
OG0001858	2	2	0	1	3	2	4	4
OG0001859	2	3	1	0	4	2	4	2
OG0001860	2	3	1	3	2	3	2	2
OG0001861	2	1	1	3	3	3	2	3
OG0001862	2	2	2	2	2	3	2	3
OG0001863	2	2	1	4	4	0	2	3
OG0001864	3	1	1	1	3	4	2	3
OG0001865	3	1	2	4	2	3	2	1
OG0001866	1	5	0	2	2	3	2	3
OG0001867	2	1	2	3	2	3	3	2
OG0001868	1	4	1	4	1	2	2	3
OG0001869	2	0	2	3	4	1	2	4
OG0001870	1	0	4	4	1	3	2	3
OG0001871	1	2	3	3	3	2	2	2
OG0001872	3	1	3	4	1	2	2	2
OG0001873	3	1	2	3	2	2	3	2
OG0001874	3	1	1	2	3	2	5	1
OG0001875	2	0	2	4	1	3	3	3
OG0001876	1	0	3	6	5	0	2	1
OG0001877	1	1	2	2	2	4	4	2
OG0001878	2	2	5	2	1	2	2	2
OG0001879	2	1	0	3	5	0	2	5
OG0001880	1	5	1	3	2	2	3	1
OG0001881	3	0	1	2	2	4	3	3
OG0001882	1	0	1	0	4	5	2	5
OG0001883	1	2	1	4	1	6	2	1
OG0001884	2	0	1	0	4	6	2	3
OG0001885	1	0	7	2	2	1	2	3
OG0001886	2	2	2	2	2	2	2	4
OG0001887	2	4	2	2	2	2	2	2
OG0001888	2	2	0	2	3	2	2	5
OG0001889	3	1	1	3	2	2	3	3
OG0001890	2	1	3	5	2	4	1	0
OG0001891	1	0	1	6	2	2	2	4
OG0001892	2	1	2	3	3	1	2	4
OG0001893	2	2	2	2	2	2	2	4
OG0001894	3	2	2	2	2	2	3	2
OG0001895	1	0	0	0	0	0	0	17
OG0001896	2	3	0	3	3	2	3	2
OG0001897	3	1	3	1	2	1	3	4
OG0001898	2	1	2	2	2	3	3	3
OG0001899	1	1	4	5	2	1	3	1
OG0001900	2	4	1	2	4	0	2	3
OG0001901	2	1	1	4	4	1	2	3
OG0001902	1	0	0	1	4	9	2	1
OG0001903	1	15	0	1	0	0	0	1
OG0001904	1	5	0	0	2	5	3	2
OG0001905	1	3	0	1	2	6	3	2
OG0001906	2	0	2	3	3	3	3	2
OG0001907	1	0	1	6	2	3	3	2
OG0001908	2	0	3	1	4	2	2	4
OG0001909	2	2	2	2	2	3	2	3
OG0001910	1	2	2	1	2	5	3	2
OG0001911	1	0	7	0	2	6	2	0
OG0001912	2	1	2	3	3	2	3	2
OG0001913	2	0	3	3	3	3	3	1
OG0001914	2	1	3	2	1	3	2	4
OG0001915	3	0	1	0	2	6	2	4
OG0001916	1	2	2	3	1	4	4	1
OG0001917	1	0	1	4	3	6	2	1
OG0001918	2	3	1	2	2	2	3	3
OG0001919	2	0	0	5	4	2	5	0
OG0001920	2	3	0	1	0	7	2	3
OG0001921	2	1	2	3	3	2	3	2
OG0001922	2	1	4	2	1	3	3	2
OG0001923	2	2	1	3	3	1	3	3
OG0001924	2	0	2	5	3	3	2	1
OG0001925	1	5	3	3	2	2	1	1
OG0001926	1	4	1	4	2	2	2	2
OG0001927	1	4	2	3	4	2	1	1
OG0001928	2	1	1	5	2	5	1	1
OG0001929	1	3	0	1	3	2	1	7
OG0001930	1	2	3	3	4	1	4	0
OG0001931	1	0	2	1	3	2	3	6
OG0001932	1	2	0	4	4	1	6	0
OG0001933	1	4	0	3	2	3	3	2
OG0001934	0	17	0	0	0	0	0	1
OG0001935	0	16	0	0	2	0	0	0
OG0001936	0	5	0	0	5	2	6	0
OG0001937	0	2	4	5	2	1	2	2
OG0001938	0	1	0	0	2	0	0	15
OG0001939	0	1	1	5	3	4	4	0
OG0001940	0	1	1	8	2	1	2	3
OG0001941	0	1	2	4	4	5	2	0
OG0001942	0	0	18	0	0	0	0	0
OG0001943	0	0	1	3	2	4	2	6
OG0001944	0	0	0	0	17	1	0	0
OG0001945	1	0	3	1	6	3	1	2
OG0001946	2	3	2	3	1	1	3	2
OG0001947	17	0	0	0	0	0	0	0
OG0001948	2	2	2	2	2	3	3	1
OG0001949	2	2	2	2	3	1	2	3
OG0001950	5	0	0	2	0	6	3	1
OG0001951	2	2	1	1	3	2	3	3
OG0001952	2	1	1	2	3	2	3	3
OG0001953	2	2	2	2	2	2	2	3
OG0001954	1	1	3	3	1	3	3	2
OG0001955	1	0	0	5	3	4	3	1
OG0001956	2	2	2	2	2	2	2	3
OG0001957	2	3	2	2	2	2	2	2
OG0001958	2	1	1	2	7	0	4	0
OG0001959	3	1	3	2	1	3	2	2
OG0001960	2	2	2	3	2	2	2	2
OG0001961	17	0	0	0	0	0	0	0
OG0001962	4	5	1	2	0	2	3	0
OG0001963	4	0	1	6	1	3	2	0
OG0001964	3	2	2	2	2	2	2	2
OG0001965	3	3	2	3	1	2	3	0
OG0001966	1	1	1	2	9	0	1	2
OG0001967	4	1	1	1	2	3	5	0
OG0001968	2	3	2	2	2	2	2	2
OG0001969	3	1	2	3	3	2	3	0
OG0001970	2	2	3	2	2	2	2	2
OG0001971	3	1	1	3	2	3	4	0
OG0001972	1	1	2	1	2	4	3	3
OG0001973	3	0	2	2	2	3	3	2
OG0001974	5	2	1	0	2	1	0	6
OG0001975	2	2	1	5	1	1	3	2
OG0001976	2	0	0	2	1	10	2	0
OG0001977	2	1	2	3	1	2	2	4
OG0001978	2	1	2	2	3	2	2	3
OG0001979	2	1	3	2	2	1	2	4
OG0001980	3	5	0	3	1	2	2	1
OG0001981	2	3	0	4	2	2	3	1
OG0001982	4	1	1	2	1	1	6	1
OG0001983	2	3	0	5	1	2	4	0
OG0001984	2	2	2	3	2	2	2	2
OG0001985	17	0	0	0	0	0	0	0
OG0001986	11	0	0	0	1	2	1	2
OG0001987	2	2	2	2	2	3	2	2
OG0001988	3	1	3	3	2	2	1	2
OG0001989	6	0	8	1	1	0	0	1
OG0001990	2	0	0	8	1	2	0	4
OG0001991	1	0	1	2	4	2	2	5
OG0001992	2	2	2	3	2	2	2	2
OG0001993	7	0	0	1	1	2	3	3
OG0001994	2	2	2	2	2	2	2	3
OG0001995	2	1	2	4	2	2	2	2
OG0001996	3	2	2	2	3	2	2	1
OG0001997	2	2	2	2	2	2	2	3
[truncated: 29,752 more rows]

## Sheet: Table S4
Table S4. GO enrichment of barley expansion genes.
Class	GO Name	GO ID	HitsGenesCountsInSelectedSet	Q-value
Molecular function	DNA insertion or deletion binding	GO:0032135	27	0
Molecular function	electron transfer activity	GO:0009055	30	0
Molecular function	NADPH dehydrogenase activity	GO:0003959	54	0
Molecular function	heteroduplex DNA loop binding	GO:0000404	27	1.19e-14
Molecular function	damaged DNA binding	GO:0003684	36	1.19e-14
Molecular function	oxidoreductase activity	GO:0016491	127	1.59e-14
Molecular function	mismatched DNA binding	GO:0030983	27	2.04e-14
Molecular function	NADH dehydrogenase (ubiquinone) activity	GO:0008137	25	2.04e-14
Molecular function	NADH dehydrogenase (quinone) activity	GO:0050136	25	2.04e-14
Molecular function	oxidoreductase activity, acting on NAD(P)H	GO:0016651	80	1.91e-14
Molecular function	protein kinase activity	GO:0004672	124	3.03e-14
Molecular function	oxidoreduction-driven active transmembrane transporter activity	GO:0015453	25	3.18e-14
Molecular function	NAD(P)H dehydrogenase (quinone) activity	GO:0003955	25	5.13e-14
Molecular function	NADH dehydrogenase activity	GO:0003954	25	8.85e-14
Molecular function	protein serine/threonine kinase activity	GO:0004674	107	1.27e-13
Molecular function	DNA secondary structure binding	GO:0000217	27	1.28e-13
Molecular function	oxidoreductase activity, acting on NAD(P)H, quinone or similar compound as acceptor	GO:0016655	25	2.46e-12
Molecular function	phosphotransferase activity, alcohol group as acceptor	GO:0016773	127	4.92e-12
Molecular function	transferase activity, transferring phosphorus-containing groups	GO:0016772	140	1.47e-11
Molecular function	beta-galactosidase activity	GO:0004565	21	1.65e-11
Molecular function	ribosome binding	GO:0043022	26	1.77e-11
Molecular function	kinase activity	GO:0016301	128	5.33e-11
Molecular function	phosphatase binding	GO:0019902	18	7.75e-11
Molecular function	galactosidase activity	GO:0015925	21	8.08e-11
Molecular function	ATP-dependent activity, acting on DNA	GO:0008094	29	4.44e-09
Molecular function	ribonucleoprotein complex binding	GO:0043021	26	1.95e-08
Molecular function	cyclopropane-fatty-acyl-phospholipid synthase activity	GO:0008825	9	2.54e-08
Molecular function	catalytic activity	GO:0003824	487	9.02e-08
Molecular function	G-rich strand telomeric DNA binding	GO:0098505	9	1.21e-07
Molecular function	protein phosphatase binding	GO:0019903	14	1.19e-07
Molecular function	oxidoreductase activity, acting on iron-sulfur proteins as donors	GO:0016730	7	3.57e-07
Molecular function	protein N-terminus binding	GO:0047485	9	1.22e-06
Molecular function	leak channel activity	GO:0022840	7	2.49e-06
Molecular function	potassium ion leak channel activity	GO:0022841	7	2.49e-06
Molecular function	narrow pore channel activity	GO:0022842	7	2.49e-06
Molecular function	catalytic activity, acting on DNA	GO:0140097	33	3.25e-05
Molecular function	ferredoxin-thioredoxin reductase activity	GO:0103012	5	4.43e-05
Molecular function	serine-type endopeptidase inhibitor activity	GO:0004867	10	6.72e-05
Molecular function	disordered domain specific binding	GO:0097718	7	6.95e-05
Molecular function	thiamine diphosphokinase activity	GO:0004788	7	6.95e-05
Molecular function	luteolin O-methyltransferase activity	GO:0030744	8	8.39e-05
Molecular function	caffeate O-methyltransferase activity	GO:0047763	8	8.39e-05
Molecular function	single-stranded telomeric DNA binding	GO:0043047	9	0.000125
Molecular function	sequence-specific single stranded DNA binding	GO:0098847	9	0.000125
Molecular function	cystathionine gamma-synthase activity	GO:0003962	7	0.000134
Molecular function	acetylserotonin O-methyltransferase activity	GO:0017096	8	0.000243
Molecular function	guanylate cyclase activity	GO:0004383	11	0.000372
Molecular function	primary active transmembrane transporter activity	GO:0015399	31	0.000367
Molecular function	phosphorus-oxygen lyase activity	GO:0016849	11	0.000611
Molecular function	endopeptidase inhibitor activity	GO:0004866	12	0.000621
Molecular function	diphosphotransferase activity	GO:0016778	7	0.000715
Molecular function	peptidase inhibitor activity	GO:0030414	12	0.000776
Molecular function	endopeptidase regulator activity	GO:0061135	12	0.000979
Molecular function	protein domain specific binding	GO:0019904	14	0.000997
Molecular function	4 iron, 4 sulfur cluster binding	GO:0051539	5	0.00125832
Molecular function	peptidase regulator activity	GO:0061134	12	0.00149545
Molecular function	cyclase activity	GO:0009975	11	0.00149601
Molecular function	linoleate 13S-lipoxygenase activity	GO:0016165	6	0.00213958
Molecular function	oxidoreductase activity, acting on a sulfur group of donors, iron-sulfur protein as acceptor	GO:0016673	5	0.00235868
Molecular function	pyridoxal phosphate binding	GO:0030170	9	0.0032231
Molecular function	vitamin B6 binding	GO:0070279	9	0.0032231
Molecular function	protein-containing complex binding	GO:0044877	36	0.00384324
Molecular function	telomeric DNA binding	GO:0042162	9	0.0046713
Molecular function	hydrolase activity, hydrolyzing O-glycosyl compounds	GO:0004553	30	0.0113915
Molecular function	transferase activity	GO:0016740	210	0.0121044
Molecular function	structural constituent of ribosome	GO:0003735	8	0.0124913
Molecular function	phosphotransferase activity, nitrogenous group as acceptor	GO:0016775	7	0.0125715
Molecular function	protein histidine kinase activity	GO:0004673	7	0.0125715
Molecular function	active transmembrane transporter activity	GO:0022804	37	0.0271738
Molecular function	protein C-terminus binding	GO:0008022	6	0.0272378
Molecular function	hydrolase activity, acting on glycosyl bonds	GO:0016798	30	0.0315549
Molecular function	vitamin binding	GO:0019842	9	0.0343289
Molecular function	mRNA 3'-UTR AU-rich region binding	GO:0035925	5	0.0348374
Molecular function	histidine phosphotransfer kinase activity	GO:0009927	5	0.0348374
Molecular function	potassium channel activity	GO:0005267	7	0.0353816
Molecular function	monooxygenase activity	GO:0004497	12	0.0356047
Molecular function	mRNA binding	GO:0003729	31	0.0380926
Molecular function	catalytic activity, acting on a protein	GO:0140096	154	0.0414613
Molecular function	oxidoreductase activity, acting on single donors with incorporation of molecular oxygen, incorporation of two atoms of oxygen	GO:0016702	6	0.0464438
Molecular function	enzyme inhibitor activity	GO:0004857	16	0.0479494
Cellular component	photosynthetic membrane	GO:0034357	79	1.62e-13
Cellular component	thylakoid membrane	GO:0042651	79	1.62e-13
Cellular component	plastid thylakoid	GO:0031976	84	6.74e-14
Cellular component	plastid	GO:0009536	339	6.74e-14
Cellular component	oxidoreductase complex	GO:1990204	52	4.85e-14
Cellular component	mismatch repair complex	GO:0032300	27	4.71e-14
Cellular component	NADH dehydrogenase complex	GO:0030964	51	4.71e-14
Cellular component	obsolete thylakoid part	GO:0044436	79	4.71e-14
Cellular component	plastid thylakoid membrane	GO:0055035	79	4.04e-14
Cellular component	chloroplast thylakoid	GO:0009534	84	4.04e-14
Cellular component	chloroplast thylakoid membrane	GO:0009535	79	4.04e-14
Cellular component	DNA repair complex	GO:1990391	27	3.37e-14
Cellular component	chloroplast	GO:0009507	282	4.66e-14
Cellular component	cell wall	GO:0005618	128	2.11e-13
Cellular component	external encapsulating structure	GO:0030312	128	3.56e-13
Cellular component	plastid membrane	GO:0042170	82	1.16e-12
Cellular component	thylakoid	GO:0009579	84	1.58e-11
Cellular component	transmembrane transporter complex	GO:1902495	28	5.85e-11
Cellular component	mitochondrial respiratory chain complex I	GO:0005747	26	3.87e-10
Cellular component	respiratory chain complex I	GO:0045271	26	3.87e-10
Cellular component	transporter complex	GO:1990351	28	8.59e-10
Cellular component	mitochondrial respirasome	GO:0005746	26	2.81e-08
Cellular component	respirasome	GO:0070469	26	5.72e-08
Cellular component	respiratory chain complex	GO:0098803	26	5.72e-08
Cellular component	inner mitochondrial membrane protein complex	GO:0098800	29	2.97e-06
Cellular component	DNA replication factor A complex	GO:0005662	9	3.65e-05
Cellular component	mitochondrial protein-containing complex	GO:0098798	29	7.38e-05
Cellular component	plastid envelope	GO:0009526	88	7.34e-05
Cellular component	PML body	GO:0016605	9	7.39e-05
Cellular component	obsolete mitochondrial membrane part	GO:0044455	29	0.0002
Cellular component	neuronal cell body	GO:0043025	12	0.000429
Cellular component	cell body	GO:0044297	12	0.000611
Cellular component	membrane protein complex	GO:0098796	60	0.000722
Cellular component	beta-catenin destruction complex	GO:0030877	6	0.00113504
Cellular component	organelle envelope	GO:0031967	118	0.00201447
Cellular component	envelope	GO:0031975	118	0.00206884
Cellular component	chloroplast stromal thylakoid	GO:0009533	5	0.00239459
Cellular component	site of double-strand break	GO:0035861	9	0.00248791
Cellular component	nuclear replisome	GO:0043601	9	0.00248791
Cellular component	replisome	GO:0030894	9	0.00248791
Cellular component	somatodendritic compartment	GO:0036477	12	0.00305818
Cellular component	cytosolic large ribosomal subunit	GO:0022625	8	0.00395001
Cellular component	neuron projection	GO:0043005	14	0.0078173
Cellular component	large ribosomal subunit	GO:0015934	8	0.0080119
Cellular component	extrinsic component of plasma membrane	GO:0019897	11	0.00824455
Cellular component	site of DNA damage	GO:0090734	9	0.011427
Cellular component	cell periphery	GO:0071944	324	0.0194232
Cellular component	ribosomal subunit	GO:0044391	8	0.0264941
Cellular component	obsolete neuron part	GO:0097458	14	0.0297771
Cellular component	nuclear replication fork	GO:0043596	9	0.0470277
Biological process	peptidyl-threonine phosphorylation	GO:0018107	44	0
Biological process	peptidyl-threonine modification	GO:0018210	44	0
Biological process	mismatch repair	GO:0006298	36	0
Biological process	ubiquinone metabolic process	GO:0006743	25	0
Biological process	ubiquinone biosynthetic process	GO:0006744	25	0
Biological process	cellular ketone metabolic process	GO:0042180	55	8.97e-14
Biological process	peptidyl-serine phosphorylation	GO:0018105	52	8.97e-14
Biological process	peptidyl-serine modification	GO:0018209	52	8.97e-14
Biological process	maintenance of DNA repeat elements	GO:0043570	27	8.97e-14
Biological process	pyrimidine dimer repair	GO:0006290	27	1.08e-13
Biological process	defense response	GO:0006952	149	1.08e-13
Biological process	quinone metabolic process	GO:1901661	25	1.57e-13
Biological process	quinone biosynthetic process	GO:1901663	25	1.57e-13
Biological process	cellular response to heat	GO:0034605	28	2.11e-13
Biological process	ketone biosynthetic process	GO:0042181	25	2.69e-13
Biological process	response to UV-A	GO:0070141	17	1.03e-12
Biological process	cellular response to UV-A	GO:0071492	17	1.03e-12
Biological process	cellular response to high light intensity	GO:0071486	17	1.09e-11
Biological process	photoprotection	GO:0010117	17	1.09e-11
Biological process	positive regulation of seed germination	GO:0010030	24	1.78e-11
Biological process	cellular response to light intensity	GO:0071484	17	2.69e-11
Biological process	obsolete oxidation-reduction process	GO:0055114	129	6.45e-11
Biological process	protein phosphorylation	GO:0006468	124	1.21e-10
Biological process	cellular response to red light	GO:0071491	17	1.56e-10
Biological process	positive regulation of cutin biosynthetic process	GO:1901959	15	1.98e-10
Biological process	regulation of chlorophyll metabolic process	GO:0090056	23	2.32e-10
Biological process	regulation of tetrapyrrole metabolic process	GO:1901401	23	3.69e-10
Biological process	cellular response to far red light	GO:0071490	17	7.01e-10
Biological process	transpiration	GO:0010148	15	1.31e-09
Biological process	regulation of cutin biosynthetic process	GO:1901957	15	3.12e-09
Biological process	regulation of abscisic acid biosynthetic process	GO:0010115	15	3.12e-09
Biological process	cellular respiration	GO:0045333	26	2.54e-08
Biological process	cellular response to UV	GO:0034644	17	3.21e-08
Biological process	cellular response to blue light	GO:0071483	17	5.45e-08
Biological process	suberin biosynthetic process	GO:0010345	15	1.06e-07
Biological process	regulation of alcohol biosynthetic process	GO:1902930	15	1.06e-07
Biological process	intracellular signal transduction	GO:0035556	87	1.06e-07
Biological process	regulation of helicase activity	GO:0051095	9	1.13e-07
Biological process	positive regulation of helicase activity	GO:0051096	9	1.13e-07
Biological process	abscisic acid biosynthetic process	GO:0009688	15	3.07e-07
Biological process	tertiary alcohol biosynthetic process	GO:1902645	15	3.07e-07
Biological process	apocarotenoid biosynthetic process	GO:0043289	15	3.07e-07
Biological process	photosynthesis	GO:0015979	31	4.57e-07
Biological process	nucleotide-excision repair, preincision complex stabilization	GO:0006293	9	4.98e-07
Biological process	cell wall pectin biosynthetic process	GO:0052325	22	5.73e-07
Biological process	small molecule biosynthetic process	GO:0044283	85	9.91e-07
Biological process	positive regulation of multicellular organismal process	GO:0051240	43	1.08e-06
Biological process	regulation of cellular ketone metabolic process	GO:0010565	30	1.06e-06
Biological process	regulation of tetrapyrrole biosynthetic process	GO:1901463	17	1.06e-06
Biological process	regulation of chlorophyll biosynthetic process	GO:0010380	17	1.06e-06
Biological process	regulation of seed germination	GO:0010029	26	1.07e-06
Biological process	regulation of isoprenoid metabolic process	GO:0019747	15	1.15e-06
Biological process	cell wall pectin metabolic process	GO:0052546	22	1.21e-06
Biological process	chlorophyll metabolic process	GO:0015994	23	1.28e-06
Biological process	positive regulation of auxin metabolic process	GO:0090355	16	1.31e-06
Biological process	heteroduplex formation	GO:0030491	9	1.45e-06
Biological process	regulation of seedling development	GO:1900140	26	1.95e-06
Biological process	phosphorylation	GO:0016310	128	1.97e-06
Biological process	obsolete regulation of cofactor metabolic process	GO:0051193	27	2.2e-06
Biological process	pectin biosynthetic process	GO:0045489	22	2.5e-06
Biological process	positive regulation of response to water deprivation	GO:1902584	15	2.5e-06
Biological process	response to far red light	GO:0010218	19	3.19e-06
Biological process	negative regulation of endopeptidase activity	GO:0010951	18	3.57e-06
Biological process	telomere maintenance via recombination	GO:0000722	9	3.82e-06
Biological process	synthesis of RNA primer involved in cell cycle DNA replication	GO:1902295	9	3.82e-06
Biological process	synthesis of RNA primer involved in nuclear cell cycle DNA replication	GO:1902318	9	3.82e-06
Biological process	obsolete DNA damage response, detection of DNA damage	GO:0042769	9	3.82e-06
Biological process	nucleotide-excision repair, preincision complex assembly	GO:0006294	9	3.82e-06
Biological process	synthesis of RNA primer involved in mitotic DNA replication	GO:1902981	9	3.82e-06
Biological process	telomere maintenance via semi-conservative replication	GO:0032201	9	3.82e-06
Biological process	response to UV-B	GO:0010224	21	3.49e-06
Biological process	positive regulation of post-embryonic development	GO:0048582	29	4.04e-06
Biological process	negative regulation of peptidase activity	GO:0010466	18	4.3e-06
Biological process	abscisic acid metabolic process	GO:0009687	15	4.89e-06
Biological process	tertiary alcohol metabolic process	GO:1902644	15	4.89e-06
Biological process	apocarotenoid metabolic process	GO:0043288	15	4.89e-06
Biological process	sesquiterpenoid biosynthetic process	GO:0016106	15	4.89e-06
Biological process	positive regulation of hormone metabolic process	GO:0032352	16	4.72e-06
Biological process	peptidyl-amino acid modification	GO:0018193	66	5.06e-06
Biological process	stabilization of membrane potential	GO:0030322	7	6.28e-06
Biological process	energy derivation by oxidation of organic compounds	GO:0015980	26	6.42e-06
Biological process	error-free translesion synthesis	GO:0070987	9	7.72e-06
Biological process	regulation of cellular response to heat	GO:1900034	9	7.72e-06
Biological process	positive regulation of developmental process	GO:0051094	42	9.08e-06
Biological process	response to fungus	GO:0009620	63	1.41e-05
Biological process	cellular response to red or far red light	GO:0071489	17	1.52e-05
Biological process	response to high light intensity	GO:0009644	23	1.53e-05
Biological process	phenylpropanoid biosynthetic process	GO:0009699	26	1.61e-05
Biological process	DNA replication checkpoint signaling	GO:0000076	9	1.65e-05
Biological process	regulation of DNA damage checkpoint	GO:2000001	9	1.65e-05
Biological process	regulation of cell cycle checkpoint	GO:1901976	9	1.65e-05
Biological process	transcription-coupled nucleotide-excision repair	GO:0006283	9	1.65e-05
Biological process	cellular response to stimulus	GO:0051716	272	1.75e-05
Biological process	positive regulation of tryptophan metabolic process	GO:0090358	14	1.86e-05
Biological process	regulation of small molecule metabolic process	GO:0062012	30	1.86e-05
Biological process	regulation of endopeptidase activity	GO:0052548	18	2.03e-05
Biological process	obsolete oxidoreduction coenzyme metabolic process	GO:0006733	25	2.04e-05
Biological process	pectin metabolic process	GO:0045488	22	2.3e-05
Biological process	cuticle development	GO:0042335	15	2.4e-05
Biological process	regulation of tryptophan metabolic process	GO:0090357	14	2.56e-05
Biological process	positive regulation of ATP-dependent activity	GO:0032781	9	3.07e-05
Biological process	error-prone translesion synthesis	GO:0042276	9	3.07e-05
Biological process	nucleotide-excision repair, DNA incision, 5'-to lesion	GO:0006296	9	3.07e-05
Biological process	nucleotide-excision repair, DNA gap filling	GO:0006297	9	3.07e-05
Biological process	regulation of ATP-dependent activity	GO:0043462	9	3.07e-05
Biological process	regulation of hormone levels	GO:0010817	60	3.04e-05
Biological process	regulation of lipid biosynthetic process	GO:0046890	15	3.12e-05
Biological process	regulation of peptidase activity	GO:0052547	18	3.11e-05
Biological process	galacturonan metabolic process	GO:0010393	22	3.19e-05
Biological process	flavone biosynthetic process	GO:0051553	12	3.24e-05
Biological process	flavonol metabolic process	GO:0051554	12	3.24e-05
Biological process	flavonol biosynthetic process	GO:0051555	12	3.24e-05
Biological process	organic hydroxy compound biosynthetic process	GO:1901617	33	3.36e-05
Biological process	tetrapyrrole metabolic process	GO:0033013	23	3.35e-05
Biological process	porphyrin-containing compound metabolic process	GO:0006778	23	3.35e-05
Biological process	regulation of auxin metabolic process	GO:0090354	16	3.37e-05
Biological process	pigment biosynthetic process	GO:0046148	30	3.35e-05
Biological process	secondary metabolite biosynthetic process	GO:0044550	32	3.45e-05
Biological process	signal transduction	GO:0007165	164	3.67e-05
Biological process	immune response-activating signal transduction	GO:0002757	15	3.85e-05
Biological process	negative regulation of hydrolase activity	GO:0051346	21	3.93e-05
Biological process	positive regulation of cellular amine metabolic process	GO:0033240	14	4.29e-05
Biological process	positive regulation of cellular amino acid metabolic process	GO:0045764	14	4.29e-05
Biological process	positive regulation of tetrapyrrole catabolic process	GO:1901406	6	4.27e-05
Biological process	positive regulation of chlorophyll catabolic process	GO:1903648	6	4.27e-05
Biological process	plant-type cell wall biogenesis	GO:0009832	40	4.23e-05
Biological process	flavone metabolic process	GO:0051552	12	4.33e-05
Biological process	regulation of secondary metabolic process	GO:0043455	17	4.36e-05
Biological process	chlorophyll biosynthetic process	GO:0015995	17	4.36e-05
Biological process	negative regulation of proteolysis	GO:0045861	18	4.34e-05
Biological process	pigment metabolic process	GO:0042440	36	4.37e-05
Biological process	phenylpropanoid metabolic process	GO:0009698	26	4.6e-05
Biological process	DNA topological change	GO:0006265	9	4.59e-05
Biological process	DNA unwinding involved in DNA replication	GO:0006268	9	4.59e-05
Biological process	DNA replication, synthesis of RNA primer	GO:0006269	9	4.59e-05
Biological process	translesion synthesis	GO:0019985	9	4.59e-05
Biological process	cutin biosynthetic process	GO:0010143	15	4.62e-05
Biological process	sesquiterpenoid metabolic process	GO:0006714	15	4.62e-05
Biological process	response to red light	GO:0010114	17	5.25e-05
Biological process	innate immune response-activating signal transduction	GO:0002758	14	5.25e-05
Biological process	RNA-templated DNA biosynthetic process	GO:0006278	11	5.38e-05
Biological process	Fc receptor signaling pathway	GO:0038093	5	6.9e-05
Biological process	Fc-gamma receptor signaling pathway	GO:0038094	5	6.9e-05
Biological process	Fc-gamma receptor signaling pathway involved in phagocytosis	GO:0038096	5	6.9e-05
Biological process	Fc receptor mediated stimulatory signaling pathway	GO:0002431	5	6.9e-05
Biological process	immune response-regulating cell surface receptor signaling pathway involved in phagocytosis	GO:0002433	5	6.9e-05
Biological process	nucleotide-excision repair, DNA incision	GO:0033683	9	7.68e-05
Biological process	signaling	GO:0023052	164	7.68e-05
Biological process	regulation of hydrolase activity	GO:0051336	30	8.61e-05
Biological process	hormone metabolic process	GO:0042445	47	8.55e-05
Biological process	immune response-regulating signaling pathway	GO:0002764	15	0.000102
Biological process	detection of hypoxia	GO:0070483	7	0.000109
Biological process	detection of oxygen	GO:0003032	7	0.000109
Biological process	auxin export across the plasma membrane	GO:0010315	17	0.000129
Biological process	postreplication repair	GO:0006301	9	0.000128
Biological process	obsolete coenzyme biosynthetic process	GO:0009108	32	0.000135
Biological process	DNA synthesis involved in DNA repair	GO:0000731	9	0.000213
Biological process	regulation of response to water deprivation	GO:2000070	15	0.000218
Biological process	indole-containing compound metabolic process	GO:0042430	22	0.000218
Biological process	selenium compound metabolic process	GO:0001887	7	0.00023
Biological process	icosanoid metabolic process	GO:0006690	10	0.000243
Biological process	negative regulation of reactive oxygen species metabolic process	GO:2000378	8	0.000242
Biological process	response to hypoxia	GO:0001666	21	0.000301
Biological process	protein localization to chromosome	GO:0034502	9	0.000331
Biological process	regulation of double-strand break repair via homologous recombination	GO:0010569	9	0.000331
Biological process	mitotic DNA replication	GO:1902969	9	0.000331
Biological process	regulation of nitric oxide biosynthetic process	GO:0045428	5	0.000328
Biological process	plasma lipoprotein particle clearance	GO:0034381	5	0.000328
Biological process	low-density lipoprotein particle clearance	GO:0034383	5	0.000328
Biological process	regulation of calcium-mediated signaling	GO:0050848	5	0.000328
Biological process	mononuclear cell migration	GO:0071674	5	0.000328
Biological process	regulation of nitric oxide metabolic process	GO:0080164	5	0.000328
Biological process	regulation of lipoprotein particle clearance	GO:0010984	5	0.000328
Biological process	negative regulation of lipoprotein particle clearance	GO:0010985	5	0.000328
Biological process	regulation of low-density lipoprotein particle clearance	GO:0010988	5	0.000328
Biological process	negative regulation of low-density lipoprotein particle clearance	GO:0010989	5	0.000328
Biological process	regulation of plasma lipoprotein particle levels	GO:0097006	5	0.000328
Biological process	lymphocyte migration	GO:0072676	5	0.000328
Biological process	T cell migration	GO:0072678	5	0.000328
Biological process	negative regulation of nitric oxide metabolic process	GO:1904406	5	0.000328
Biological process	negative regulation of nitric oxide biosynthetic process	GO:0045019	5	0.000328
Biological process	glandular epithelial cell differentiation	GO:0002067	6	0.000301
Biological process	green leaf volatile biosynthetic process	GO:0010597	6	0.000301
Biological process	negative regulation of mitochondrion organization	GO:0010823	6	0.000301
Biological process	negative regulation of protein targeting to mitochondrion	GO:1903215	6	0.000301
Biological process	lipoxygenase pathway	GO:0019372	6	0.000301
Biological process	enteroendocrine cell differentiation	GO:0035883	6	0.000301
Biological process	negative regulation of establishment of protein localization to mitochondrion	GO:1903748	6	0.000301
Biological process	positive regulation of small molecule metabolic process	GO:0062013	14	0.000306
Biological process	jasmonic acid biosynthetic process	GO:0009695	10	0.00031
Biological process	auxin transport	GO:0060918	26	0.000324
Biological process	regulation of auxin mediated signaling pathway	GO:0010928	19	0.000357
Biological process	positive regulation of response to stimulus	GO:0048584	51	0.00036
Biological process	secondary growth	GO:0080117	7	0.000381
Biological process	lateral growth	GO:0080190	7	0.000381
Biological process	thiamine metabolic process	GO:0006772	7	0.000381
Biological process	fluid transport	GO:0042044	17	0.000379
Biological process	water transport	GO:0006833	17	0.000379
Biological process	regulation of cellular amine metabolic process	GO:0033238	14	0.000376
Biological process	regulation of cellular amino acid metabolic process	GO:0006521	14	0.000376
Biological process	hormone transport	GO:0009914	27	0.000423
Biological process	negative regulation of G1/S transition of mitotic cell cycle	GO:2000134	9	0.000421
Biological process	regulation of double-strand break repair	GO:2000779	9	0.000421
Biological process	negative regulation of cell cycle G1/S phase transition	GO:1902807	9	0.000421
Biological process	mitotic G1 DNA damage checkpoint signaling	GO:0031571	9	0.000421
Biological process	mitotic G1/S transition checkpoint signaling	GO:0044819	9	0.000421
Biological process	jasmonic acid metabolic process	GO:0009694	10	0.000419
Biological process	programmed cell death induced by symbiont	GO:0034050	17	0.00044
Biological process	plant-type hypersensitive response	GO:0009626	17	0.00044
Biological process	porphyrin-containing compound biosynthetic process	GO:0006779	17	0.00044
Biological process	cell wall polysaccharide biosynthetic process	GO:0070592	22	0.000439
Biological process	cell wall biogenesis	GO:0042546	40	0.000476
Biological process	cyclic nucleotide biosynthetic process	GO:0009190	11	0.000517
Biological process	cGMP metabolic process	GO:0046068	11	0.000517
Biological process	potassium ion homeostasis	GO:0055075	11	0.000517
Biological process	cGMP biosynthetic process	GO:0006182	11	0.000517
Biological process	cyclic purine nucleotide metabolic process	GO:0052652	11	0.000517
Biological process	olefinic compound biosynthetic process	GO:0120255	15	0.000523
Biological process	cellular component macromolecule biosynthetic process	GO:0070589	22	0.000404
Biological process	cell wall macromolecule biosynthetic process	GO:0044038	22	0.000404
Biological process	regulation of ion transport	GO:0043269	16	0.000405
Biological process	R7 cell differentiation	GO:0045466	6	0.000404
Biological process	regulation of R7 cell differentiation	GO:0045676	6	0.000404
Biological process	regulation of tetrapyrrole catabolic process	GO:1901404	6	0.000404
Biological process	regulation of chlorophyll catabolic process	GO:0010271	6	0.000404
Biological process	response to herbivore	GO:0080027	6	0.000404
Biological process	regulation of multicellular organism growth	GO:0040014	6	0.000404
Biological process	R7 cell fate commitment	GO:0007465	6	0.000404
Biological process	regulation of compound eye photoreceptor cell differentiation	GO:0110116	6	0.000404
Biological process	generation of precursor metabolites and energy	GO:0006091	38	0.000418
Biological process	thiamine diphosphate biosynthetic process	GO:0009229	7	0.000424
Biological process	thiamine diphosphate metabolic process	GO:0042357	7	0.000424
Biological process	photoreceptor cell differentiation	GO:0046530	7	0.000424
Biological process	compound eye morphogenesis	GO:0001745	7	0.000424
Biological process	compound eye photoreceptor cell differentiation	GO:0001751	7	0.000424
Biological process	eye photoreceptor cell differentiation	GO:0001754	7	0.000424
Biological process	compound eye development	GO:0048749	7	0.000424
Biological process	mitotic cell cycle checkpoint signaling	GO:0007093	15	0.000429
Biological process	cyclic nucleotide metabolic process	GO:0009187	11	0.000454
Biological process	anatomical structure homeostasis	GO:0060249	13	0.000488
Biological process	tetrapyrrole biosynthetic process	GO:0033014	17	0.000491
Biological process	export across plasma membrane	GO:0140115	17	0.000491
Biological process	monocarboxylic acid biosynthetic process	GO:0072330	35	0.000508
Biological process	positive regulation of exocytosis	GO:0045921	5	0.000529
Biological process	regulation of miRNA metabolic process	GO:2000628	5	0.000529
Biological process	nonphotochemical quenching	GO:0010196	5	0.000529
Biological process	negative regulation of reactive oxygen species biosynthetic process	GO:1903427	5	0.000529
Biological process	energy quenching	GO:1990066	5	0.000529
Biological process	melatonin metabolic process	GO:0030186	8	0.000537
Biological process	melatonin biosynthetic process	GO:0030187	8	0.000537
Biological process	regulation of G1/S transition of mitotic cell cycle	GO:2000045	9	0.000557
Biological process	telomere maintenance via telomerase	GO:0007004	9	0.000557
Biological process	interstrand cross-link repair	GO:0036297	9	0.000557
Biological process	terpenoid biosynthetic process	GO:0016114	22	0.000565
Biological process	response to stress	GO:0006950	255	0.000574
Biological process	response to light intensity	GO:0009642	26	0.000655
Biological process	regulation of intracellular signal transduction	GO:1902531	27	0.000657
Biological process	response to blue light	GO:0009637	17	0.000674
Biological process	regulation of reactive oxygen species metabolic process	GO:2000377	17	0.000674
Biological process	biological process involved in interaction with symbiont	GO:0051702	17	0.000674
Biological process	response to mannitol	GO:0010555	7	0.000675
Biological process	regulation of mitochondrion organization	GO:0010821	7	0.000675
Biological process	eye morphogenesis	GO:0048592	7	0.000675
Biological process	tryptophan metabolic process	GO:0006568	14	0.000679
Biological process	indolalkylamine metabolic process	GO:0006586	14	0.000679
Biological process	regulation of multicellular organismal process	GO:0051239	86	0.000676
Biological process	positive regulation of tetrapyrrole metabolic process	GO:1901403	6	0.000724
Biological process	photoreceptor cell fate commitment	GO:0046552	6	0.000724
Biological process	eye photoreceptor cell fate commitment	GO:0042706	6	0.000724
Biological process	compound eye photoreceptor fate commitment	GO:0001752	6	0.000724
Biological process	regulation of extrinsic apoptotic signaling pathway	GO:2001236	6	0.000724
Biological process	negative regulation of extrinsic apoptotic signaling pathway	GO:2001237	6	0.000724
Biological process	regulation of protein targeting to mitochondrion	GO:1903214	6	0.000724
Biological process	extrinsic apoptotic signaling pathway	GO:0097191	6	0.000724
Biological process	regulation of establishment of protein localization to mitochondrion	GO:1903747	6	0.000724
Biological process	neuron fate commitment	GO:0048663	6	0.000724
Biological process	obsolete gene silencing	GO:0016458	31	0.000726
Biological process	base-excision repair	GO:0006284	9	0.000748
Biological process	response to decreased oxygen levels	GO:0036293	21	0.000755
Biological process	negative regulation of cysteine-type endopeptidase activity involved in apoptotic process	GO:0043154	8	0.000761
Biological process	response to stimulus	GO:0050896	446	0.000813
Biological process	hormone biosynthetic process	GO:0042446	29	0.000842
Biological process	sulfur compound biosynthetic process	GO:0044272	19	0.000843
Biological process	alcohol biosynthetic process	GO:0046165	15	0.000859
Biological process	response to oxygen levels	GO:0070482	21	0.000857
Biological process	aromatic amino acid family metabolic process	GO:0009072	18	0.000869
Biological process	metabolic process	GO:0008152	642	0.000924
Biological process	activation of immune response	GO:0002253	15	0.00103126
Biological process	telomere maintenance via telomere lengthening	GO:0010833	9	0.0010292
Biological process	eye development	GO:0001654	7	0.00102916
Biological process	visual system development	GO:0150063	7	0.00102916
Biological process	positive regulation of type I interferon production	GO:0032481	7	0.00102916
Biological process	sensory system development	GO:0048880	7	0.00102916
Biological process	detection of stimulus	GO:0051606	16	0.00103733
Biological process	ribosomal large subunit assembly	GO:0000027	8	0.00109533
Biological process	regulation of reactive oxygen species biosynthetic process	GO:1903426	5	0.00113751
Biological process	regulation of photoreceptor cell differentiation	GO:0046532	6	0.00124135
Biological process	columnar/cuboidal epithelial cell differentiation	GO:0002065	6	0.00124135
Biological process	neuron projection guidance	GO:0097485	6	0.00124135
Biological process	axon guidance	GO:0007411	6	0.00124135
Biological process	alcohol metabolic process	GO:0006066	22	0.0012921
Biological process	regulation of signal transduction	GO:0009966	61	0.00132815
Biological process	DNA replication initiation	GO:0006270	9	0.00137978
Biological process	regulation of lipid metabolic process	GO:0019216	15	0.00135005
Biological process	cellular response to hypoxia	GO:0071456	10	0.0014155
Biological process	animal organ morphogenesis	GO:0009887	11	0.00141217
Biological process	sensory organ morphogenesis	GO:0090596	7	0.00146347
Biological process	thiamine-containing compound metabolic process	GO:0042723	7	0.00146347
Biological process	thiamine-containing compound biosynthetic process	GO:0042724	7	0.00146347
Biological process	activation of innate immune response	GO:0002218	14	0.00156523
Biological process	defense response to fungus	GO:0050832	42	0.0016571
Biological process	organic hydroxy compound metabolic process	GO:1901615	40	0.00166221
Biological process	regulation of response to stimulus	GO:0048583	104	0.00166827
Biological process	regulation of cell cycle G1/S phase transition	GO:1902806	9	0.00172708
Biological process	negative regulation of intracellular protein transport	GO:0090317	6	0.00192999
Biological process	negative regulation of apoptotic signaling pathway	GO:2001234	6	0.00192999
Biological process	protein destabilization	GO:0031648	6	0.00192999
Biological process	negative regulation of intracellular transport	GO:0032387	6	0.00192999
Biological process	regulation of exocytosis	GO:0017157	5	0.00212138
Biological process	positive regulation of cytokine production	GO:0001819	7	0.00215707
Biological process	sensory organ development	GO:0007423	7	0.00215707
Biological process	cell cycle checkpoint signaling	GO:0000075	15	0.00218659
Biological process	sulfur amino acid biosynthetic process	GO:0000097	9	0.00227323
Biological process	nuclear DNA replication	GO:0033260	9	0.00227323
Biological process	cellular response to oxygen levels	GO:0071453	10	0.00229877
Biological process	cellular response to decreased oxygen levels	GO:0036294	10	0.00229877
Biological process	meiosis I	GO:0007127	18	0.00247729
Biological process	regulation of multicellular organismal development	GO:2000026	76	0.00248254
Biological process	obsolete cofactor biosynthetic process	GO:0051188	32	0.00261279
Biological process	positive regulation of innate immune response	GO:0045089	17	0.00265973
Biological process	auxin metabolic process	GO:0009850	16	0.00283303
Biological process	plant-type cell wall organization or biogenesis	GO:0071669	44	0.00292257
Biological process	mitotic recombination	GO:0006312	9	0.00294278
Biological process	negative regulation of mitotic cell cycle	GO:0045930	15	0.00295714
Biological process	negative regulation of cell cycle phase transition	GO:1901988	15	0.00295714
Biological process	methionine biosynthetic process	GO:0009086	7	0.00305905
Biological process	cellular response to potassium ion starvation	GO:0051365	7	0.00305905
Biological process	regulation of potassium ion transport	GO:0043266	7	0.00305905
Biological process	regulation of type I interferon production	GO:0032479	7	0.00305905
Biological process	type I interferon production	GO:0032606	7	0.00305905
Biological process	meiosis I cell cycle process	GO:0061982	18	0.0030915
Biological process	carboxylic acid biosynthetic process	GO:0046394	53	0.00317574
Biological process	isoprenoid biosynthetic process	GO:0008299	22	0.00320265
Biological process	organic acid biosynthetic process	GO:0016053	53	0.00309774
Biological process	regulation of cysteine-type endopeptidase activity involved in apoptotic process	GO:0043281	8	0.0032635
Biological process	regulation of signaling	GO:0023051	61	0.00333013
Biological process	vacuolar localization	GO:1990849	5	0.0033593
Biological process	mitotic DNA damage checkpoint signaling	GO:0044773	9	0.0033655
Biological process	cell communication	GO:0007154	164	0.00339224
Biological process	regulation of cell communication	GO:0010646	61	0.00386874
Biological process	negative regulation of Wnt signaling pathway	GO:0030178	6	0.00406667
Biological process	male meiosis I	GO:0007141	6	0.00406667
Biological process	negative regulation of canonical Wnt signaling pathway	GO:0090090	6	0.00406667
Biological process	mitotic DNA integrity checkpoint signaling	GO:0044774	9	0.00429002
Biological process	seed germination	GO:0009845	26	0.00458864
Biological process	positive regulation of immune response	GO:0050778	18	0.00465497
Biological process	plant-type cell wall organization	GO:0009664	26	0.00501299
Biological process	response to wounding	GO:0009611	35	0.00501789
Biological process	phosphate-containing compound metabolic process	GO:0006796	147	0.0052158
Biological process	cellular metabolic process	GO:0044237	577	0.00552153
Biological process	regulation of body fluid levels	GO:0050878	5	0.00558433
Biological process	leukocyte migration	GO:0050900	5	0.00558433
Biological process	response to UV	GO:0009411	21	0.00561607
Biological process	cytokinin-activated signaling pathway	GO:0009736	14	0.00577375
Biological process	cellular response to cytokinin stimulus	GO:0071368	14	0.00577375
Biological process	cellular response to light stimulus	GO:0071482	17	0.00577952
Biological process	positive regulation of intrinsic apoptotic signaling pathway	GO:2001244	6	0.00586883
Biological process	multicellular organism growth	GO:0035264	6	0.00586883
Biological process	regulation of DNA repair	GO:0006282	10	0.00598097
Biological process	olefinic compound metabolic process	GO:0120254	15	0.00611553
Biological process	obsolete coenzyme metabolic process	GO:0006732	32	0.00617009
Biological process	methionine metabolic process	GO:0006555	7	0.00690606
Biological process	axonogenesis	GO:0007409	7	0.00690606
Biological process	negative regulation of cysteine-type endopeptidase activity	GO:2000117	8	0.00700826
Biological process	secondary metabolic process	GO:0019748	32	0.00712061
Biological process	DNA repair	GO:0006281	37	0.00759384
Biological process	terpenoid metabolic process	GO:0006721	22	0.00782534
Biological process	cell surface receptor signaling pathway involved in cell-cell signaling	GO:1905114	6	0.00817446
Biological process	regulation of animal organ morphogenesis	GO:2000027	6	0.00817446
Biological process	regulation of Wnt signaling pathway	GO:0030111	6	0.00817446
Biological process	cell-cell signaling by wnt	GO:0198738	6	0.00817446
Biological process	neuron apoptotic process	GO:0051402	6	0.00817446
Biological process	canonical Wnt signaling pathway	GO:0060070	6	0.00817446
Biological process	regulation of canonical Wnt signaling pathway	GO:0060828	6	0.00817446
Biological process	Wnt signaling pathway	GO:0016055	6	0.00817446
Biological process	immune response-activating cell surface receptor signaling pathway	GO:0002429	5	0.00842363
Biological process	immune response-regulating cell surface receptor signaling pathway	GO:0002768	5	0.00842363
Biological process	small molecule metabolic process	GO:0044281	125	0.00843914
Biological process	G1/S transition of mitotic cell cycle	GO:0000082	11	0.00856249
Biological process	negative regulation of cellular protein metabolic process	GO:0032269	28	0.00879037
Biological process	superoxide metabolic process	GO:0006801	7	0.00890995
Biological process	cell morphogenesis involved in neuron differentiation	GO:0048667	7	0.00890995
Biological process	lipid modification	GO:0030258	20	0.00916925
Biological process	positive regulation of immune system process	GO:0002684	18	0.00963566
Biological process	phosphorus metabolic process	GO:0006793	147	0.00989626
Biological process	seedling development	GO:0090351	26	0.00996489
Biological process	starch catabolic process	GO:0005983	8	0.0107722
Biological process	cellular biogenic amine metabolic process	GO:0006576	14	0.0107703
Biological process	neuron death	GO:0070997	6	0.010561
Biological process	positive regulation of apoptotic signaling pathway	GO:2001235	6	0.010561
Biological process	regulation of hormone metabolic process	GO:0032350	16	0.010691
Biological process	primary alcohol metabolic process	GO:0034308	7	0.0110201
Biological process	peptidyl-histidine phosphorylation	GO:0018106	7	0.0110201
Biological process	cytokine production	GO:0001816	7	0.0110201
Biological process	regulation of cytokine production	GO:0001817	7	0.0110201
Biological process	negative regulation of protein metabolic process	GO:0051248	28	0.011219
Biological process	regulation of DNA recombination	GO:0000018	9	0.0112591
Biological process	cellular response to cytokine stimulus	GO:0071345	9	0.0112591
Biological process	negative regulation of catalytic activity	GO:0043086	22	0.011381
Biological process	heterochromatin organization	GO:0070828	20	0.0115492
Biological process	heterochromatin assembly	GO:0031507	20	0.0115492
Biological process	nitric oxide metabolic process	GO:0046209	5	0.0117262
Biological process	adaptive immune response	GO:0002250	5	0.0117262
Biological process	nitric oxide biosynthetic process	GO:0006809	5	0.0117262
Biological process	multicellular organismal homeostasis	GO:0048871	5	0.0117262
Biological process	regulation of metal ion transport	GO:0010959	8	0.0127037
Biological process	cell cycle G1/S phase transition	GO:0044843	11	0.0129276
Biological process	cell wall organization or biogenesis	GO:0071554	55	0.013409
Biological process	DNA damage checkpoint signaling	GO:0000077	9	0.0134141
Biological process	response to antibiotic	GO:0046677	39	0.0135191
Biological process	negative regulation of establishment of protein localization	GO:1904950	6	0.0138461
Biological process	sucrose catabolic process	GO:0005987	6	0.0138461
Biological process	negative regulation of protein transport	GO:0051224	6	0.0138461
Biological process	regulation of intrinsic apoptotic signaling pathway	GO:2001242	6	0.0138461
Biological process	regulation of protein targeting	GO:1903533	6	0.0138461
Biological process	chlorophyll catabolic process	GO:0015996	6	0.0138461
Biological process	ribosome assembly	GO:0042255	8	0.0154433
Biological process	sucrose metabolic process	GO:0005985	8	0.0154433
Biological process	nucleotide-excision repair	GO:0006289	9	0.0159135
Biological process	exocytic process	GO:0140029	5	0.0165097
Biological process	DNA replication-independent chromatin assembly	GO:0006336	5	0.0165097
Biological process	response to heat	GO:0009408	28	0.0167134
Biological process	response to other organism	GO:0051707	108	0.0163093
Biological process	aspartate family amino acid biosynthetic process	GO:0009067	7	0.0167092
Biological process	taxis	GO:0042330	10	0.0177292
Biological process	chemotaxis	GO:0006935	10	0.0177292
Biological process	response to external biotic stimulus	GO:0043207	108	0.0177627
Biological process	regulation of cysteine-type endopeptidase activity	GO:2000116	8	0.0181081
Biological process	cell wall organization	GO:0071555	29	0.0181709
Biological process	response to biotic stimulus	GO:0009607	108	0.0187825
Biological process	DNA duplex unwinding	GO:0032508	11	0.0189906
Biological process	cell wall polysaccharide metabolic process	GO:0010383	22	0.0191424
Biological process	cellular response to radiation	GO:0071478	17	0.0200741
Biological process	axon development	GO:0061564	7	0.0205479
Biological process	plasma membrane bounded cell projection morphogenesis	GO:0120039	7	0.0205479
Biological process	neuron projection morphogenesis	GO:0048812	7	0.0205479
Biological process	cell projection morphogenesis	GO:0048858	7	0.0205479
Biological process	response to bacterium	GO:0009617	55	0.0204246
Biological process	response to karrikin	GO:0080167	19	0.0214309
Biological process	miRNA metabolic process	GO:0010586	5	0.0216957
Biological process	negative regulation of gene expression, epigenetic	GO:0045814	20	0.0218138
Biological process	positive regulation of response to biotic stimulus	GO:0002833	17	0.0218456
Biological process	auxin-activated signaling pathway	GO:0009734	25	0.0234179
Biological process	positive regulation of protein-containing complex assembly	GO:0031334	11	0.0242498
Biological process	DNA geometric change	GO:0032392	11	0.0242498
Biological process	protein localization to mitochondrion	GO:0070585	9	0.0244522
Biological process	protein targeting to mitochondrion	GO:0006626	9	0.0244522
Biological process	DNA integrity checkpoint signaling	GO:0031570	9	0.0244522
Biological process	establishment of protein localization to mitochondrion	GO:0072655	9	0.0244522
Biological process	peptidyl-histidine modification	GO:0018202	7	0.0244605
Biological process	defense response to other organism	GO:0098542	79	0.024919
Biological process	regulation of response to DNA damage stimulus	GO:2001020	10	0.0254268
Biological process	cellular response to stress	GO:0033554	92	0.0262213
Biological process	lignin biosynthetic process	GO:0009809	11	0.0263723
Biological process	cell-cell signaling	GO:0007267	11	0.0263723
Biological process	DNA replication-independent chromatin organization	GO:0034724	5	0.0272879
Biological process	positive regulation of cytokinin-activated signaling pathway	GO:0080038	5	0.0272879
Biological process	response to cytokine	GO:0034097	9	0.0272154
Biological process	negative regulation of cell cycle process	GO:0010948	15	0.027228
Biological process	isoprenoid metabolic process	GO:0006720	22	0.0279718
Biological process	cell part morphogenesis	GO:0032990	7	0.0284762
Biological process	cellular protein modification process	GO:0006464	167	0.0287505
Biological process	protein modification process	GO:0036211	167	0.0287505
Biological process	glucan catabolic process	GO:0009251	10	0.0288393
Biological process	DNA biosynthetic process	GO:0071897	11	0.0295831
Biological process	cellular amine metabolic process	GO:0044106	14	0.0312289
Biological process	sulfur amino acid metabolic process	GO:0000096	9	0.0313518
Biological process	positive regulation of biological process	GO:0048518	134	0.0314879
Biological process	post-embryonic root development	GO:0048528	23	0.0315978
Biological process	positive regulation of response to external stimulus	GO:0032103	17	0.0317281
Biological process	tetrapyrrole catabolic process	GO:0033015	6	0.0321611
Biological process	regulation of apoptotic signaling pathway	GO:2001233	6	0.0321611
Biological process	porphyrin-containing compound catabolic process	GO:0006787	6	0.0321611
Biological process	small GTPase mediated signal transduction	GO:0007264	6	0.0321611
Biological process	cellular polysaccharide catabolic process	GO:0044247	10	0.0322626
Biological process	positive regulation of defense response	GO:0031349	17	0.0335911
Biological process	3'-UTR-mediated mRNA destabilization	GO:0061158	5	0.0342323
Biological process	negative regulation of mitotic cell cycle phase transition	GO:1901991	9	0.0350189
Biological process	signal transduction in response to DNA damage	GO:0042770	9	0.0350189
Biological process	xenobiotic metabolic process	GO:0006805	42	0.0355282
Biological process	regulation of transport	GO:0051049	29	0.0355291
Biological process	reactive oxygen species metabolic process	GO:0072593	20	0.0364932
Biological process	biological process involved in interspecies interaction between organisms	GO:0044419	108	0.037693
Biological process	cellular polysaccharide biosynthetic process	GO:0033692	22	0.0380946
Biological process	negative regulation of molecular function	GO:0044092	22	0.0407954
Biological process	response to salicylic acid	GO:0009751	26	0.0415803
Biological process	meiotic nuclear division	GO:0140013	18	0.0427752
Biological process	cell wall macromolecule metabolic process	GO:0044036	22	0.0435315
Biological process	positive regulation of secretion	GO:0051047	5	0.0435111
Biological process	positive regulation of secretion by cell	GO:1903532	5	0.0435111
Biological process	non-membrane-bounded organelle assembly	GO:0140694	14	0.0434717
Biological process	potassium ion transport	GO:0006813	14	0.0434717
Biological process	regulation of response to stress	GO:0080134	49	0.0444292
Biological process	negative regulation of cell cycle	GO:0045786	15	0.0445167
Biological process	regulation of cell cycle phase transition	GO:1901987	15	0.0445167
Biological process	lignin metabolic process	GO:0009808	11	0.0445897
Biological process	monovalent inorganic cation homeostasis	GO:0055067	11	0.0445897
Biological process	cellular polysaccharide metabolic process	GO:0044264	32	0.0449847
Biological process	fatty acid derivative metabolic process	GO:1901568	10	0.0450906
Biological process	response to red or far red light	GO:0009639	22	0.045405
Biological process	disaccharide catabolic process	GO:0046352	6	0.0459821
Biological process	negative regulation of protein localization	GO:1903828	6	0.0459821
Biological process	negative regulation of apoptotic process	GO:0043066	8	0.0490882
Biological process	cellular response to xenobiotic stimulus	GO:0071466	52	0.0491657
Biological process	positive regulation of cellular component biogenesis	GO:0044089	13	0.0497438

## Sheet: Table S5
Table S5. KEGG enrichment analysis of barley expansion genes.
Term name	KO	MainClass	GeneHitsInSelectedSet	AllGenesInSelectedSet	GeneHitsInBackground	AllGenesInBackground	EnrichFactor	Q-value	GeneListInSelectedSets
Homologous recombination	KO03440	A09120 Genetic Information Processing	54	1448	139	12675	3.40062	5.2e-14	[HORVU.MOREX.r3.3HG0264460, HORVU.MOREX.r3.7HG0639260, HORVU.MOREX.r3.5HG0466280, HORVU.MOREX.r3.5HG0510570, HORVU.MOREX.r3.4HG0394020, HORVU.MOREX.r3.2HG0107130, HORVU.MOREX.r3.6HG0596840, HORVU.MOREX.r3.1HG0080580, HORVU.MOREX.r3.5HG0438770, HORVU.MOREX.r3.2HG0125800, HORVU.MOREX.r3.1HG0024930, HORVU.MOREX.r3.1HG0019040, HORVU.MOREX.r3.6HG0615990, HORVU.MOREX.r3.6HG0582320, HORVU.MOREX.r3.4HG03…
Photosynthesis proteins	KO00194	A09180 Brite Hierarchies	94	1448	145	12675	5.67465	5.2e-14	[HORVU.MOREX.r3.UnG0795170, HORVU.MOREX.r3.UnG0809580, HORVU.MOREX.r3.UnG0808370, HORVU.MOREX.r3.UnG0808170, HORVU.MOREX.r3.UnG0809380, HORVU.MOREX.r3.UnG0780110, HORVU.MOREX.r3.UnG0809060, HORVU.MOREX.r3.UnG0792020, HORVU.MOREX.r3.UnG0785840, HORVU.MOREX.r3.UnG0812070, HORVU.MOREX.r3.UnG0785920, HORVU.MOREX.r3.UnG0814530, HORVU.MOREX.r3.UnG0795250, HORVU.MOREX.r3.UnG0791600, HORVU.MOREX.r3.UnG07…
Mitochondrial biogenesis	KO03029	A09180 Brite Hierarchies	176	1448	725	12675	2.12498	2.31e-14	[HORVU.MOREX.r3.6HG0602840, HORVU.MOREX.r3.7HG0664660, HORVU.MOREX.r3.6HG0564880, HORVU.MOREX.r3.1HG0040770, HORVU.MOREX.r3.4HG0342130, HORVU.MOREX.r3.4HG0401670, HORVU.MOREX.r3.7HG0716990, HORVU.MOREX.r3.5HG0510570, HORVU.MOREX.r3.UnG0761160, HORVU.MOREX.r3.2HG0177040, HORVU.MOREX.r3.3HG0248620, HORVU.MOREX.r3.1HG0087850, HORVU.MOREX.r3.7HG0746200, HORVU.MOREX.r3.3HG0323670, HORVU.MOREX.r3.6HG05…
Oxidative phosphorylation	KO00190	A09100 Metabolism	282	1448	485	12675	5.08964	2.16e-14	[HORVU.MOREX.r3.UnG0795170, HORVU.MOREX.r3.UnG0799890, HORVU.MOREX.r3.UnG0780110, HORVU.MOREX.r3.UnG0785920, HORVU.MOREX.r3.UnG0771080, HORVU.MOREX.r3.UnG0815660, HORVU.MOREX.r3.UnG0766610, HORVU.MOREX.r3.UnG0761160, HORVU.MOREX.r3.UnG0794510, HORVU.MOREX.r3.UnG0787310, HORVU.MOREX.r3.UnG0782780, HORVU.MOREX.r3.UnG0788400, HORVU.MOREX.r3.UnG0762130, HORVU.MOREX.r3.UnG0806950, HORVU.MOREX.r3.UnG07…
Nucleotide excision repair	KO03420	A09120 Genetic Information Processing	56	1448	129	12675	3.79995	2.16e-14	[HORVU.MOREX.r3.3HG0264460, HORVU.MOREX.r3.7HG0639260, HORVU.MOREX.r3.5HG0466280, HORVU.MOREX.r3.5HG0510570, HORVU.MOREX.r3.4HG0394020, HORVU.MOREX.r3.2HG0107130, HORVU.MOREX.r3.6HG0596840, HORVU.MOREX.r3.1HG0080580, HORVU.MOREX.r3.5HG0438770, HORVU.MOREX.r3.2HG0125800, HORVU.MOREX.r3.1HG0024930, HORVU.MOREX.r3.1HG0019040, HORVU.MOREX.r3.6HG0615990, HORVU.MOREX.r3.6HG0582320, HORVU.MOREX.r3.4HG03…
Photosynthesis	KO00195	A09100 Metabolism	94	1448	144	12675	5.71406	2.16e-14	[HORVU.MOREX.r3.UnG0795170, HORVU.MOREX.r3.UnG0809580, HORVU.MOREX.r3.UnG0808370, HORVU.MOREX.r3.UnG0808170, HORVU.MOREX.r3.UnG0809380, HORVU.MOREX.r3.UnG0780110, HORVU.MOREX.r3.UnG0809060, HORVU.MOREX.r3.UnG0792020, HORVU.MOREX.r3.UnG0785840, HORVU.MOREX.r3.UnG0812070, HORVU.MOREX.r3.UnG0785920, HORVU.MOREX.r3.UnG0814530, HORVU.MOREX.r3.UnG0795250, HORVU.MOREX.r3.UnG0791600, HORVU.MOREX.r3.UnG07…
Mismatch repair	KO03430	A09120 Genetic Information Processing	81	1448	148	12675	4.79074	2.16e-14	[HORVU.MOREX.r3.3HG0264460, HORVU.MOREX.r3.4HG0365010, HORVU.MOREX.r3.7HG0639260, HORVU.MOREX.r3.5HG0466280, HORVU.MOREX.r3.5HG0510570, HORVU.MOREX.r3.4HG0406280, HORVU.MOREX.r3.2HG0097870, HORVU.MOREX.r3.5HG0458940, HORVU.MOREX.r3.4HG0394020, HORVU.MOREX.r3.3HG0260850, HORVU.MOREX.r3.2HG0107130, HORVU.MOREX.r3.6HG0596840, HORVU.MOREX.r3.1HG0080580, HORVU.MOREX.r3.7HG0690820, HORVU.MOREX.r3.7HG07…
Energy metabolism	KO09102	A09100 Metabolism	326	1448	741	12675	3.85105	1.52e-14	[HORVU.MOREX.r3.UnG0795170, HORVU.MOREX.r3.UnG0799890, HORVU.MOREX.r3.UnG0754740, HORVU.MOREX.r3.UnG0780110, HORVU.MOREX.r3.5HG0423750, HORVU.MOREX.r3.UnG0785920, HORVU.MOREX.r3.UnG0771080, HORVU.MOREX.r3.UnG0815660, HORVU.MOREX.r3.UnG0766610, HORVU.MOREX.r3.UnG0761160, HORVU.MOREX.r3.UnG0794510, HORVU.MOREX.r3.UnG0787310, HORVU.MOREX.r3.UnG0782780, HORVU.MOREX.r3.UnG0788400, HORVU.MOREX.r3.UnG07…
DNA replication	KO03030	A09120 Genetic Information Processing	54	1448	117	12675	4.04006	1.54e-14	[HORVU.MOREX.r3.3HG0264460, HORVU.MOREX.r3.7HG0639260, HORVU.MOREX.r3.5HG0466280, HORVU.MOREX.r3.5HG0510570, HORVU.MOREX.r3.4HG0394020, HORVU.MOREX.r3.2HG0107130, HORVU.MOREX.r3.6HG0596840, HORVU.MOREX.r3.1HG0080580, HORVU.MOREX.r3.5HG0438770, HORVU.MOREX.r3.2HG0125800, HORVU.MOREX.r3.1HG0024930, HORVU.MOREX.r3.1HG0019040, HORVU.MOREX.r3.6HG0615990, HORVU.MOREX.r3.6HG0582320, HORVU.MOREX.r3.4HG03…
DNA replication proteins	KO03032	A09180 Brite Hierarchies	110	1448	282	12675	3.41447	1.56e-14	[HORVU.MOREX.r3.7HG0664660, HORVU.MOREX.r3.5HG0510570, HORVU.MOREX.r3.1HG0050180, HORVU.MOREX.r3.1HG0069480, HORVU.MOREX.r3.4HG0394020, HORVU.MOREX.r3.3HG0323670, HORVU.MOREX.r3.7HG0665460, HORVU.MOREX.r3.3HG0264530, HORVU.MOREX.r3.5HG0463080, HORVU.MOREX.r3.5HG0529970, HORVU.MOREX.r3.6HG0615990, HORVU.MOREX.r3.4HG0384860, HORVU.MOREX.r3.7HG0677630, HORVU.MOREX.r3.5HG0474680, HORVU.MOREX.r3.7HG06…
Replication and repair	KO09124	A09120 Genetic Information Processing	83	1448	285	12675	2.54925	1.73e-14	[HORVU.MOREX.r3.3HG0264460, HORVU.MOREX.r3.4HG0365010, HORVU.MOREX.r3.7HG0639260, HORVU.MOREX.r3.5HG0466280, HORVU.MOREX.r3.5HG0510570, HORVU.MOREX.r3.4HG0406280, HORVU.MOREX.r3.2HG0097870, HORVU.MOREX.r3.5HG0458940, HORVU.MOREX.r3.4HG0394020, HORVU.MOREX.r3.3HG0260850, HORVU.MOREX.r3.2HG0107130, HORVU.MOREX.r3.6HG0596840, HORVU.MOREX.r3.1HG0080580, HORVU.MOREX.r3.7HG0690820, HORVU.MOREX.r3.7HG07…
Metabolism	KO09100	A09100 Metabolism	539	1448	3768	12675	1.25215	5.81e-10	[HORVU.MOREX.r3.UnG0795170, HORVU.MOREX.r3.UnG0799890, HORVU.MOREX.r3.UnG0754740, HORVU.MOREX.r3.1HG0093340, HORVU.MOREX.r3.4HG0382390, HORVU.MOREX.r3.UnG0771080, HORVU.MOREX.r3.UnG0766610, HORVU.MOREX.r3.6HG0548270, HORVU.MOREX.r3.UnG0761160, HORVU.MOREX.r3.UnG0787310, HORVU.MOREX.r3.UnG0788400, HORVU.MOREX.r3.UnG0762130, HORVU.MOREX.r3.UnG0809300, HORVU.MOREX.r3.UnG0785490, HORVU.MOREX.r3.2HG01…
Protein kinases	KO01001	A09180 Brite Hierarchies	142	1448	743	12675	1.67293	2.25e-09	[HORVU.MOREX.r3.3HG0293940, HORVU.MOREX.r3.6HG0564880, HORVU.MOREX.r3.1HG0040770, HORVU.MOREX.r3.3HG0220600, HORVU.MOREX.r3.3HG0218120, HORVU.MOREX.r3.7HG0703950, HORVU.MOREX.r3.2HG0130590, HORVU.MOREX.r3.1HG0075630, HORVU.MOREX.r3.2HG0177320, HORVU.MOREX.r3.2HG0215640, HORVU.MOREX.r3.7HG0704000, HORVU.MOREX.r3.3HG0248620, HORVU.MOREX.r3.7HG0746200, HORVU.MOREX.r3.2HG0138880, HORVU.MOREX.r3.6HG05…
DNA repair and recombination proteins	KO03400	A09180 Brite Hierarchies	99	1448	471	12675	1.8399	8.45e-09	[HORVU.MOREX.r3.2HG0114020, HORVU.MOREX.r3.4HG0365010, HORVU.MOREX.r3.5HG0510570, HORVU.MOREX.r3.4HG0406280, HORVU.MOREX.r3.1HG0003990, HORVU.MOREX.r3.4HG0394020, HORVU.MOREX.r3.3HG0260850, HORVU.MOREX.r3.7HG0690820, HORVU.MOREX.r3.6HG0632920, HORVU.MOREX.r3.6HG0615990, HORVU.MOREX.r3.4HG0384860, HORVU.MOREX.r3.2HG0115100, HORVU.MOREX.r3.5HG0474680, HORVU.MOREX.r3.2HG0216200, HORVU.MOREX.r3.1HG00…
Transfer RNA biogenesis	KO03016	A09180 Brite Hierarchies	68	1448	302	12675	1.97098	2.32e-07	[HORVU.MOREX.r3.6HG0600420, HORVU.MOREX.r3.5HG0485480, HORVU.MOREX.r3.UnG0779800, HORVU.MOREX.r3.1HG0093700, HORVU.MOREX.r3.UnG0772490, HORVU.MOREX.r3.UnG0800090, HORVU.MOREX.r3.UnG0754540, HORVU.MOREX.r3.3HG0265310, HORVU.MOREX.r3.7HG0678590, HORVU.MOREX.r3.UnG0764900, HORVU.MOREX.r3.3HG0266160, HORVU.MOREX.r3.5HG0422780, HORVU.MOREX.r3.UnG0811780, HORVU.MOREX.r3.6HG0581300, HORVU.MOREX.r3.UnG07…
Protein families: metabolism	KO09181	A09180 Brite Hierarchies	358	1448	2486	12675	1.26055	2.23e-06	[HORVU.MOREX.r3.3HG0293940, HORVU.MOREX.r3.6HG0564880, HORVU.MOREX.r3.UnG0795170, HORVU.MOREX.r3.3HG0218120, HORVU.MOREX.r3.UnG0780110, HORVU.MOREX.r3.6HG0545560, HORVU.MOREX.r3.2HG0118580, HORVU.MOREX.r3.2HG0130590, HORVU.MOREX.r3.UnG0785920, HORVU.MOREX.r3.2HG0139840, HORVU.MOREX.r3.3HG0308040, HORVU.MOREX.r3.2HG0177320, HORVU.MOREX.r3.1HG0003990, HORVU.MOREX.r3.UnG0782780, HORVU.MOREX.r3.UnG07…
Sesquiterpenoid and triterpenoid biosynthesis	KO00909	A09100 Metabolism	16	1448	37	12675	3.78528	8.77e-06	[HORVU.MOREX.r3.5HG0422710, HORVU.MOREX.r3.5HG0422720, HORVU.MOREX.r3.7HG0752800, HORVU.MOREX.r3.5HG0422660, HORVU.MOREX.r3.5HG0422670, HORVU.MOREX.r3.5HG0424110, HORVU.MOREX.r3.6HG0545960, HORVU.MOREX.r3.5HG0422690, HORVU.MOREX.r3.2HG0102030, HORVU.MOREX.r3.2HG0102060, HORVU.MOREX.r3.2HG0102080, HORVU.MOREX.r3.2HG0102090, HORVU.MOREX.r3.2HG0101990, HORVU.MOREX.r3.2HG0102000, HORVU.MOREX.r3.2HG01…
Biosynthesis of various alkaloids	KO00996	A09100 Metabolism	7	1448	11	12675	5.57038	0.000472	[HORVU.MOREX.r3.1HG0005200, HORVU.MOREX.r3.1HG0005230, HORVU.MOREX.r3.1HG0005220, HORVU.MOREX.r3.1HG0005250, HORVU.MOREX.r3.1HG0005240, HORVU.MOREX.r3.1HG0005270, HORVU.MOREX.r3.1HG0005260]
RNA polymerase	KO03020	A09120 Genetic Information Processing	16	1448	53	12675	2.64255	0.00152813	[HORVU.MOREX.r3.2HG0114020, HORVU.MOREX.r3.2HG0114270, HORVU.MOREX.r3.2HG0125800, HORVU.MOREX.r3.2HG0114060, HORVU.MOREX.r3.7HG0719600, HORVU.MOREX.r3.7HG0719610, HORVU.MOREX.r3.2HG0170670, HORVU.MOREX.r3.7HG0719640, HORVU.MOREX.r3.2HG0114120, HORVU.MOREX.r3.4HG0404290, HORVU.MOREX.r3.2HG0109120, HORVU.MOREX.r3.4HG0394020, HORVU.MOREX.r3.3HG0223530, HORVU.MOREX.r3.5HG0456210, HORVU.MOREX.r3.4HG03…
Glyoxylate and dicarboxylate metabolism	KO00630	A09100 Metabolism	28	1448	128	12675	1.91482	0.00388783	[HORVU.MOREX.r3.UnG0774890, HORVU.MOREX.r3.UnG0774010, HORVU.MOREX.r3.UnG0797030, HORVU.MOREX.r3.UnG0754740, HORVU.MOREX.r3.UnG0813420, HORVU.MOREX.r3.UnG0796100, HORVU.MOREX.r3.5HG0423750, HORVU.MOREX.r3.UnG0777380, HORVU.MOREX.r3.UnG0812370, HORVU.MOREX.r3.UnG0791590, HORVU.MOREX.r3.UnG0768610, HORVU.MOREX.r3.UnG0802570, HORVU.MOREX.r3.UnG0781130, HORVU.MOREX.r3.UnG0809590, HORVU.MOREX.r3.UnG07…
Taurine and hypotaurine metabolism	KO00430	A09100 Metabolism	10	1448	28	12675	3.12623	0.00514017	[HORVU.MOREX.r3.1HG0024380, HORVU.MOREX.r3.1HG0001250, HORVU.MOREX.r3.7HG0751170, HORVU.MOREX.r3.2HG0103940, HORVU.MOREX.r3.2HG0103930, HORVU.MOREX.r3.7HG0751160, HORVU.MOREX.r3.5HG0473870, HORVU.MOREX.r3.7HG0751200, HORVU.MOREX.r3.7HG0751320, HORVU.MOREX.r3.5HG0502830]
Polyketide biosynthesis proteins	KO01008	A09180 Brite Hierarchies	7	1448	17	12675	3.60436	0.0122251	[HORVU.MOREX.r3.1HG0005200, HORVU.MOREX.r3.1HG0005230, HORVU.MOREX.r3.1HG0005220, HORVU.MOREX.r3.1HG0005250, HORVU.MOREX.r3.1HG0005240, HORVU.MOREX.r3.1HG0005270, HORVU.MOREX.r3.1HG0005260]
Carbon fixation in photosynthetic organisms	KO00710	A09100 Metabolism	26	1448	131	12675	1.73733	0.0227459	[HORVU.MOREX.r3.UnG0774890, HORVU.MOREX.r3.UnG0774010, HORVU.MOREX.r3.UnG0797030, HORVU.MOREX.r3.UnG0754740, HORVU.MOREX.r3.UnG0813420, HORVU.MOREX.r3.UnG0796100, HORVU.MOREX.r3.5HG0423750, HORVU.MOREX.r3.UnG0777380, HORVU.MOREX.r3.UnG0812370, HORVU.MOREX.r3.UnG0791590, HORVU.MOREX.r3.UnG0768610, HORVU.MOREX.r3.UnG0802570, HORVU.MOREX.r3.UnG0781130, HORVU.MOREX.r3.UnG0809590, HORVU.MOREX.r3.UnG07…
Linoleic acid metabolism	KO00591	A09100 Metabolism	8	1448	26	12675	2.69337	0.0436581	[HORVU.MOREX.r3.5HG0420500, HORVU.MOREX.r3.UnG0783690, HORVU.MOREX.r3.2HG0206820, HORVU.MOREX.r3.UnG0783770, HORVU.MOREX.r3.7HG0639230, HORVU.MOREX.r3.2HG0206860, HORVU.MOREX.r3.6HG0540480, HORVU.MOREX.r3.6HG0540470]

## Sheet: Tabel S6
Table S6. Validation of dirigent domain using HMMER, NCBI-CDD, and SMART online databaes.
Gene ID	DIR names	HMMER Online								NCBI-CDD									SMART
		Identifier	Accession	Clan	Description	Start	End	Domin E-values(Ind)	Domin E-values(Cond)	PSSM-ID	From	To	E-value	Bitscore	Accession	Short name	Incomplete	Superfamily	Name	Start	End	E-value
HORVU.MOREX.r3.3HG0320180	HvDIR28	Dirigent	PF03018	CL0650	Dirigent-like protein	26	171	2.1e-56	1.1e-60	397247	27	170	1.01493e-72	215.088	pfam03018	Dirigent	-	cl03841	Dirigent	26	171	6.8e-56
HORVU.MOREX.r3.4HG0347890	HvDIR34	Dirigent	PF03018	CL0650	Dirigent-like protein	46	189	3.1e-56	1.6e-60	397247	47	188	1.61444e-77	228.184	pfam03018	Dirigent	-	cl03841	Dirigent	46	189	3.3e-55
HORVU.MOREX.r3.5HG0528060	HvDIR53	Dirigent	PF03018	CL0650	Dirigent-like protein	45	187	1.2e-54	5.9e-59	397247	46	186	4.29008e-74	219.325	pfam03018	Dirigent	-	cl03841	Dirigent	45	187	6.4e-54
HORVU.MOREX.r3.5HG0510240	HvDIR50	Dirigent	PF03018	CL0650	Dirigent-like protein	29	174	2.5e-54	1.3e-58	397247	30	173	7.67826e-75	220.48	pfam03018	Dirigent	-	cl03841	Dirigent	29	174	1.1e-55
HORVU.MOREX.r3.5HG0510230	HvDIR49	Dirigent	PF03018	CL0650	Dirigent-like protein	29	174	5.3e-54	2.7e-58	397247	30	173	1.20044e-73	217.784	pfam03018	Dirigent	-	cl03841	Dirigent	29	174	7.5e-56
HORVU.MOREX.r3.5HG0510250	HvDIR51	Dirigent	PF03018	CL0650	Dirigent-like protein	29	175	5.4e-53	2.8e-57	397247	30	174	2.7827e-70	209.31	pfam03018	Dirigent	-	cl03841	Dirigent	29	175	1.8e-54
HORVU.MOREX.r3.4HG0347910	HvDIR35	Dirigent	PF03018	CL0650	Dirigent-like protein	42	185	4.9e-52	2.5e-56	397247	43	184	1.09275e-68	205.458	pfam03018	Dirigent	-	cl03841	Dirigent	42	185	1.2e-52
HORVU.MOREX.r3.2HG0157170	HvDIR23	Dirigent	PF03018	CL0650	Dirigent-like protein	20	165	2.3e-52	1.2e-56	397247	21	163	8.51226e-68	205.072	pfam03018	Dirigent	-	cl03841	Dirigent	20	165	2.2e-55
HORVU.MOREX.r3.4HG0348030	HvDIR36	Dirigent	PF03018	CL0650	Dirigent-like protein	28	177	8.1e-52	4.1e-56	397247	29	176	1.11287e-63	192.746	pfam03018	Dirigent	-	cl03841	Dirigent	28	177	8.9e-52
HORVU.MOREX.r3.4HG0348040	HvDIR37	Dirigent	PF03018	CL0650	Dirigent-like protein	29	178	2.2e-51	1.1e-55	397247	30	177	1.42238e-63	192.361	pfam03018	Dirigent	-	cl03841	Dirigent	29	178	3.4e-51
HORVU.MOREX.r3.2HG0115350	HvDIR20	Dirigent	PF03018	CL0650	Dirigent-like protein	77	223	9.9e-49	5e-53	397247	78	222	5.86327e-64	195.442	pfam03018	Dirigent	-	cl03841	Dirigent	77	223	4.9e-51
HORVU.MOREX.r3.7HG0654500	HvDIR55	Dirigent	PF03018	CL0650	Dirigent-like protein	86	223	1.9e-47	9.8e-52	397247	88	222	9.34932e-61	186.968	pfam03018	Dirigent	-	cl03841	Dirigent	86	223	2.9e-49
HORVU.MOREX.r3.1HG0066610	HvDIR9	Dirigent	PF03018	CL0650	Dirigent-like protein	46	191	4.9e-47	2.5e-51	397247	47	190	2.52683e-54	169.249	pfam03018	Dirigent	-	cl03841	Dirigent	46	191	5.1e-48
HORVU.MOREX.r3.2HG0103090	HvDIR13	Dirigent	PF03018	CL0650	Dirigent-like protein	28	177	5.3e-47	2.7e-51	397247	30	176	6.48765e-64	193.131	pfam03018	Dirigent	-	cl03841	Dirigent	28	177	1.9e-49
HORVU.MOREX.r3.5HG0523980	HvDIR52	Dirigent	PF03018	CL0650	Dirigent-like protein	58	204	5.6e-47	2.9e-51	397247	59	203	1.96174e-65	198.139	pfam03018	Dirigent	-	cl03841	Dirigent	58	204	4e-46
HORVU.MOREX.r3.4HG0345560	HvDIR32	Dirigent	PF03018	CL0650	Dirigent-like protein	26	175	4.6e-48	2.4e-52	397247	27	174	8.98711e-56	172.33	pfam03018	Dirigent	-	cl03841	Dirigent	26	175	6e-52
HORVU.MOREX.r3.6HG0557130	HvDIR54	Dirigent	PF03018	CL0650	Dirigent-like protein	38	184	3.3e-44	1.7e-48	397247	40	183	9.68757e-57	175.797	pfam03018	Dirigent	-	cl03841	Dirigent	38	184	1.6e-46
HORVU.MOREX.r3.2HG0124850	HvDIR22	Dirigent	PF03018	CL0650	Dirigent-like protein	68	211	6.5e-43	3.3e-47	397247	69	210	7.81077e-54	168.864	pfam03018	Dirigent	-	cl03841	Dirigent	68	211	5e-42
HORVU.MOREX.r3.4HG0404410	HvDIR39	Dirigent	PF03018	CL0650	Dirigent-like protein	35	194	4.4e-46	2.2e-50	397247	36	193	2.71793e-53	166.938	pfam03018	Dirigent	-	cl03841	Dirigent	35	194	1.4e-49
HORVU.MOREX.r3.5HG0471140	HvDIR44	Dirigent	PF03018	CL0650	Dirigent-like protein	33	164	6.7e-42	3.4e-46	397247	35	163	1.09695e-50	158.848	pfam03018	Dirigent	-	cl03841	Dirigent	33	164	1.3e-44
HORVU.MOREX.r3.5HG0439960	HvDIR42	Dirigent	PF03018	CL0650	Dirigent-like protein	29	173	5.9e-42	3e-46	397247	30	172	1.82807e-51	161.545	pfam03018	Dirigent	-	cl03841	Dirigent	29	173	3.2e-41
HORVU.MOREX.r3.3HG0331040	HvDIR29	Dirigent	PF03018	CL0650	Dirigent-like protein	28	180	3.9e-42	2e-46	397247	29	179	1.12642e-53	167.323	pfam03018	Dirigent	-	cl03841	Dirigent	28	180	3.2e-40
HORVU.MOREX.r3.4HG0345530	HvDIR31	Dirigent	PF03018	CL0650	Dirigent-like protein	33	182	2e-44	1e-48	397247	35	181	1.20409e-52	164.626	pfam03018	Dirigent	-	cl03841	Dirigent	33	182	9.1e-47
HORVU.MOREX.r3.5HG0440000	HvDIR43	Dirigent	PF03018	CL0650	Dirigent-like protein	41	185	5.6e-41	2.9e-45	397247	42	184	3.04215e-50	158.848	pfam03018	Dirigent	-	cl03841	Dirigent	41	185	3.7e-40
HORVU.MOREX.r3.5HG0496530	HvDIR47	Dirigent	PF03018	CL0650	Dirigent-like protein	35	179	3.8e-41	1.9e-45	397247	36	178	1.01736e-49	157.308	pfam03018	Dirigent	-	cl03841	Dirigent	35	179	1.1e-40
HORVU.MOREX.r3.3HG0331070	HvDIR30	Dirigent	PF03018	CL0650	Dirigent-like protein	30	181	1.8e-40	9e-45	397247	31	180	1.68994e-54	169.249	pfam03018	Dirigent	-	cl03841	Dirigent	30	181	1.8e-38
HORVU.MOREX.r3.4HG0345580	HvDIR33	Dirigent	PF03018	CL0650	Dirigent-like protein	37	189	9.3e-42	4.7e-46	397247	39	188	5.61647e-47	150.759	pfam03018	Dirigent	-	cl03841	Dirigent	37	189	3.5e-47
HORVU.MOREX.r3.2HG0157180	HvDIR24	Dirigent	PF03018	CL0650	Dirigent-like protein	28	173	1.3e-37	6.6e-42	397247	30	170	3.18711e-45	146.137	pfam03018	Dirigent	-	cl03841	Dirigent	28	173	2.8e-40
HORVU.MOREX.r3.7HG0746540	HvDIR57	Dirigent	PF03018	CL0650	Dirigent-like protein	38	178	2.2e-37	1.1e-41	397247	40	158	2.81757e-43	140.744	pfam03018	Dirigent	-	cl03841	Dirigent	38	178	2.4e-38
HORVU.MOREX.r3.7HG0748530	HvDIR58	Dirigent	PF03018	CL0650	Dirigent-like protein	81	225	4.3e-36	2.2e-40	397247	84	224	4.80506e-42	139.203	pfam03018	Dirigent	-	cl03841	Dirigent	81	225	1.9e-35
HORVU.MOREX.r3.1HG0006090	HvDIR6	Dirigent	PF03018	CL0650	Dirigent-like protein	34	172	1.5e-33	7.6e-38	397247	36	171	1.08444e-40	134.581	pfam03018	Dirigent	-	cl03841	Dirigent	34	172	3.3e-34
HORVU.MOREX.r3.1HG0001050	HvDIR1	Dirigent	PF03018	CL0650	Dirigent-like protein	34	172	2.2e-33	1.1e-37	397247	36	171	1.04962e-40	134.581	pfam03018	Dirigent	-	cl03841	Dirigent	34	172	6.4e-34
HORVU.MOREX.r3.4HG0418330	HvDIR41	Dirigent	PF03018	CL0650	Dirigent-like protein	21	158	8.2e-32	8.3e-36	397247	23	157	3.88912e-39	136.507	pfam03018	Dirigent	-	cl03841	Dirigent	21	158	3.7e-30
HORVU.MOREX.r3.2HG0102570	HvDIR11	Dirigent	PF03018	CL0650	Dirigent-like protein	21	161	1.2e-31	6e-36	397247	23	160	3.26116e-41	134.966	pfam03018	Dirigent	-	cl03841	Dirigent	21	161	2.5e-30
HORVU.MOREX.r3.2HG0121200	HvDIR21	Dirigent	PF03018	CL0650	Dirigent-like protein	42	195	4.7e-36	2.4e-40	397247	43	194	1.11259e-35	122.254	pfam03018	Dirigent	-	cl03841	Dirigent	42	195	2.4e-37
HORVU.MOREX.r3.2HG0102670	HvDIR12	Dirigent	PF03018	CL0650	Dirigent-like protein	41	195	7.3e-36	3.7e-40	397247	44	194	6.3838e-39	130.344	pfam03018	Dirigent	-	cl03841	Dirigent	41	195	2.8e-37
HORVU.MOREX.r3.7HG0655330	HvDIR56	Dirigent	PF03018	CL0650	Dirigent-like protein	43	185	2.6e-31	1.3e-35	397247	45	184	1.66567e-35	121.484	pfam03018	Dirigent	-	cl03841	Dirigent	43	185	1.7e-32
HORVU.MOREX.r3.1HG0002810	HvDIR4	Dirigent	PF03018	CL0650	Dirigent-like protein	21	162	1.9e-30	1.9e-34	397247	24	150	8.22776e-39	133.81	pfam03018	Dirigent	-	cl03841	Dirigent	21	162	1.2e-30
HORVU.MOREX.r3.1HG0001190	HvDIR2	Dirigent	PF03018	CL0650	Dirigent-like protein	35	175	4.2e-31	2.2e-35	397247	37	174	2.02495e-35	121.099	pfam03018	Dirigent	-	cl03841	Dirigent	35	175	1.2e-31
HORVU.MOREX.r3.1HG0001210	HvDIR3	Dirigent	PF03018	CL0650	Dirigent-like protein	35	175	6.5e-31	3.3e-35	397247	37	174	6.53332e-35	119.943	pfam03018	Dirigent	-	cl03841	Dirigent	35	175	1.6e-29
HORVU.MOREX.r3.1HG0006100	HvDIR7	Dirigent	PF03018	CL0650	Dirigent-like protein	20	156	1e-29	5.3e-34	397247	22	155	4.15774e-42	137.277	pfam03018	Dirigent	-	cl03841	Dirigent	20	156	8.5e-31
HORVU.MOREX.r3.7HG0749580	HvDIR59	Dirigent	PF03018	CL0650	Dirigent-like protein	38	181	7.2e-29	3.7e-33	397247	39	180	5.46573e-34	117.632	pfam03018	Dirigent	-	cl03841	Dirigent	38	181	1.5e-27
HORVU.MOREX.r3.2HG0100750	HvDIR10	Dirigent	PF03018	CL0650	Dirigent-like protein	23	151	2.9e-28	3e-32	397247	27	150	1.78376e-35	125.336	pfam03018	Dirigent	-	cl03841	Dirigent	23	151	1.8e-29
HORVU.MOREX.r3.1HG0015620	HvDIR8	Dirigent	PF03018	CL0650	Dirigent-like protein	20	164	1.1e-27	1.1e-31	397247	23	161	6.16737e-34	121.484	pfam03018	Dirigent	-	cl03841	Dirigent	20	164	1.1e-25
HORVU.MOREX.r3.3HG0314120	HvDIR27	Dirigent	PF03018	CL0650	Dirigent-like protein	23	162	5e-27	5e-31	397247	26	161	3.43045e-31	114.165	pfam03018	Dirigent	-	cl03841	Dirigent	23	162	2.3e-25
HORVU.MOREX.r3.7HG0750940	HvDIR60	Dirigent	PF03018	CL0650	Dirigent-like protein	22	153	9.1e-27	9.3e-31	397247	26	151	4.31811e-34	121.099	pfam03018	Dirigent	-	cl03841	Dirigent	22	152	1.2e-27
HORVU.MOREX.r3.UnG0763600	HvDIR62	Dirigent	PF03018	CL0650	Dirigent-like protein	19	149	2e-26	2e-30	397247	23	147	3.96118e-32	116.091	pfam03018	Dirigent	-	cl03841	Dirigent	19	148	3.9e-27
HORVU.MOREX.r3.2HG0108090	HvDIR17	Dirigent	PF03018	CL0650	Dirigent-like protein	19	149	2.7e-26	2.8e-30	397247	23	147	1.11038e-31	114.936	pfam03018	Dirigent	-	cl03841	Dirigent	19	148	3.3e-25
HORVU.MOREX.r3.2HG0104380	HvDIR15	Dirigent	PF03018	CL0650	Dirigent-like protein	17	151	7.3e-26	3.7e-30	397247	17	146	5.54359e-31	111.469	pfam03018	Dirigent	-	cl03841	Dirigent	17	151	6.4e-27
HORVU.MOREX.r3.2HG0104370	HvDIR14	Dirigent	PF03018	CL0650	Dirigent-like protein	18	151	1.1e-25	5.7e-30	397247	17	146	4.10493e-31	111.854	pfam03018	Dirigent	-	cl03841	Dirigent	18	151	9.2e-27
HORVU.MOREX.r3.UnG0763620	HvDIR64	Dirigent	PF03018	CL0650	Dirigent-like protein	19	149	1.7e-25	1.7e-29	397247	23	147	1.54358e-30	111.854	pfam03018	Dirigent	-	cl03841	Dirigent	19	148	2.5e-24
HORVU.MOREX.r3.UnG0763610	HvDIR63	Dirigent	PF03018	CL0650	Dirigent-like protein	19	149	1.7e-25	1.7e-29	397247	23	147	1.28897e-30	112.239	pfam03018	Dirigent	-	cl03841	Dirigent	19	148	2.5e-24
HORVU.MOREX.r3.2HG0108110	HvDIR19	Dirigent	PF03018	CL0650	Dirigent-like protein	19	149	1.7e-25	1.7e-29	397247	23	147	7.19274e-31	113.01	pfam03018	Dirigent	-	cl03841	Dirigent	19	148	3.6e-26
HORVU.MOREX.r3.2HG0108100	HvDIR18	Dirigent	PF03018	CL0650	Dirigent-like protein	19	149	1.7e-25	1.7e-29	397247	23	147	8.43335e-31	112.624	pfam03018	Dirigent	-	cl03841	Dirigent	19	148	4.1e-26
HORVU.MOREX.r3.UnG0763590	HvDIR61	Dirigent	PF03018	CL0650	Dirigent-like protein	19	149	1.7e-25	1.7e-29	397247	23	147	8.43335e-31	112.624	pfam03018	Dirigent	-	cl03841	Dirigent	19	148	4.1e-26
HORVU.MOREX.r3.4HG0386840	HvDIR38	Dirigent	PF03018	CL0650	Dirigent-like protein	155	299	3.4e-26	1.7e-30	397247	107	298	3.27639e-26	100.683	pfam03018	Dirigent	-	cl03841	Dirigent	158	299	7.8e-31
HORVU.MOREX.r3.1HG0002820	HvDIR5	Dirigent	PF03018	CL0650	Dirigent-like protein	34	165	5.6e-24	2.8e-28	397247	36	164	1.37166e-28	103.38	pfam03018	Dirigent	-	cl03841	Dirigent	34	165	3.5e-24
HORVU.MOREX.r3.2HG0104400	HvDIR16	Dirigent	PF03018	CL0650	Dirigent-like protein	18	151	2.4e-24	1.2e-28	397247	17	146	3.82556e-29	107.232	pfam03018	Dirigent	-	cl03841	Dirigent	18	151	1.4e-25
HORVU.MOREX.r3.5HG0480940	HvDIR46	Dirigent	PF03018	CL0650	Dirigent-like protein	24	152	3.3e-24	3.4e-28	397247	26	151	1.28844e-28	106.846	pfam03018	Dirigent	-	cl03841	Dirigent	24	152	2.1e-24
HORVU.MOREX.r3.4HG0417760	HvDIR40	Dirigent	PF03018	CL0650	Dirigent-like protein	38	174	1.6e-23	8.2e-28	397247	60	173	1.2687e-26	98.3721	pfam03018	Dirigent	-	cl03841	Dirigent	38	174	3.2e-24
HORVU.MOREX.r3.2HG0157190	HvDIR25	Dirigent	PF03018	CL0650	Dirigent-like protein	1	101	1.6e-23	8.3e-28	397247	1	89	5.25317e-34	116.476	pfam03018	Dirigent	C	cl03841	Dirigent	1	141	2.7e-24
HORVU.MOREX.r3.5HG0480890	HvDIR45	Dirigent	PF03018	CL0650	Dirigent-like protein	22	148	9.5e-22	4.8e-26	397247	46	146	1.15152e-24	92.9793	pfam03018	Dirigent	N	cl03841	Dirigent	22	148	4.1e-23
HORVU.MOREX.r3.3HG0303180	HvDIR26	Dirigent	PF03018	CL0650	Dirigent-like protein	74	207	1.4e-15	7.1e-20	397247	96	207	1.01093e-06	46.3701	cl03841	Dirigent superfamily	N	-	Dirigent	71	208	4.4e-17
HORVU.MOREX.r3.5HG0509350	HvDIR48	Dirigent	PF03018	CL0650	Dirigent-like protein	36	170	2.3e-10	1.2e-14	397247	68	155	0.00013212	39.8217	cl03841	Dirigent superfamily	N	-	Dirigent	36	170	5.8e-12

## Sheet: Table S7
Table S7. Characteristic features of DIR family gene in Barley.
No.	DIR names	Barley gene ID	Start	End	Chromosome location	Amino acid length(aa)	Mw(KD)	pI	GRAVY	Subcellular location
1	HvDIR1	HORVU.MOREX.r3.1HG0001050	2497979	2499050	chr1H	186	19.6706	7.84	0.151	Cell membrane
2	HvDIR2	HORVU.MOREX.r3.1HG0001190	2658716	2659869	chr1H	189	20.123	6.16	0.207	Cell membrane / Chloroplast
3	HvDIR3	HORVU.MOREX.r3.1HG0001210	2703911	2705205	chr1H	189	20.1421	6.39	0.2	Cell membrane / Chloroplast
4	HvDIR4	HORVU.MOREX.r3.1HG0002810	5661966	5663453	chr1H	314	33.1615	6.94	-0.009	Cell membrane / Cell wall / Cytoplasm / Mitochondrion
5	HvDIR5	HORVU.MOREX.r3.1HG0002820	5683757	5684538	chr1H	179	19.7525	5.58	0.068	Cell wall / Chloroplast
6	HvDIR6	HORVU.MOREX.r3.1HG0006090	12626071	12627420	chr1H	186	19.7837	8.69	0.13	Cell membrane
7	HvDIR7	HORVU.MOREX.r3.1HG0006100	12641325	12645035	chr1H	168	18.1671	6.82	0.1	Chloroplast
8	HvDIR8	HORVU.MOREX.r3.1HG0015620	44197788	44199160	chr1H	319	34.448	5.57	-0.192	Cell wall / Chloroplast / Cytoplasm
9	HvDIR9	HORVU.MOREX.r3.1HG0066610	434933659	434934237	chr1H	192	19.5792	6.02	0.298	Cell membrane
10	HvDIR10	HORVU.MOREX.r3.2HG0100750	12060037	12062182	chr2H	319	35.3448	6	-0.297	Cell membrane / Chloroplast / Cytoplasm
11	HvDIR11	HORVU.MOREX.r3.2HG0102570	15188385	15189386	chr2H	168	18.0764	5.63	-0.051	Cell membrane / Cell wall
12	HvDIR12	HORVU.MOREX.r3.2HG0102670	15319521	15320385	chr2H	199	21.5874	6.06	0.042	Cell membrane
13	HvDIR13	HORVU.MOREX.r3.2HG0103090	15967047	15967583	chr2H	178	18.9258	5.7	0.337	Cell membrane
14	HvDIR14	HORVU.MOREX.r3.2HG0104370	17726671	17727815	chr2H	243	26.2701	9.74	-0.47	Chloroplast
15	HvDIR15	HORVU.MOREX.r3.2HG0104380	17745082	17746429	chr2H	243	26.1038	9.78	-0.446	Chloroplast
16	HvDIR16	HORVU.MOREX.r3.2HG0104400	17820566	17821758	chr2H	261	28.1064	9.81	-0.414	Chloroplast
17	HvDIR17	HORVU.MOREX.r3.2HG0108090	26867050	26928530	chr2H	304	32.7308	5.97	-0.088	Cell membrane / Cell wall
18	HvDIR18	HORVU.MOREX.r3.2HG0108100	26943992	26945305	chr2H	304	32.6498	5.98	-0.048	Cell membrane / Cell wall
19	HvDIR19	HORVU.MOREX.r3.2HG0108110	26988175	26989487	chr2H	304	32.6648	6.17	-0.075	Cell membrane / Cell wall
20	HvDIR20	HORVU.MOREX.r3.2HG0115350	50881049	50881741	chr2H	230	24.8621	9.64	0.376	Cell membrane
21	HvDIR21	HORVU.MOREX.r3.2HG0121200	75546303	75547216	chr2H	199	21.5947	5.64	0.086	Cell membrane
22	HvDIR22	HORVU.MOREX.r3.2HG0124850	97439904	97440551	chr2H	215	22.3476	5.25	0.268	Cell membrane
23	HvDIR23	HORVU.MOREX.r3.2HG0157170	383317234	383318268	chr2H	229	23.2324	5.12	0.332	Cell membrane
24	HvDIR24	HORVU.MOREX.r3.2HG0157180	383402730	383403317	chr2H	195	21.4444	7.9	-0.307	Cell membrane / Chloroplast
25	HvDIR25	HORVU.MOREX.r3.2HG0157190	383403727	383404962	chr2H	162	16.8141	8.89	-0.157	Chloroplast
26	HvDIR26	HORVU.MOREX.r3.3HG0303180	551992044	551992670	chr3H	208	21.8147	10.56	-0.213	Chloroplast
27	HvDIR27	HORVU.MOREX.r3.3HG0314120	584771994	584773501	chr3H	319	34.59	8.48	-0.238	Cell wall / Chloroplast / Cytoplasm
28	HvDIR28	HORVU.MOREX.r3.3HG0320180	596883952	596884681	chr3H	172	18.4101	8.06	0.198	Cell membrane
29	HvDIR29	HORVU.MOREX.r3.3HG0331040	620998708	620999256	chr3H	182	19.9498	6.89	-0.007	Cell membrane / Cell wall
30	HvDIR30	HORVU.MOREX.r3.3HG0331070	621053608	621054159	chr3H	183	20.1751	7.79	0.119	Cell wall
31	HvDIR31	HORVU.MOREX.r3.4HG0345530	61172379	61172936	chr4H	185	19.632	4.7	0.055	Cell membrane
32	HvDIR32	HORVU.MOREX.r3.4HG0345560	61238338	61239038	chr4H	176	18.334	6.49	0.369	Cell membrane
33	HvDIR33	HORVU.MOREX.r3.4HG0345580	61281920	61282495	chr4H	191	20.4229	6.97	-0.097	Cell membrane / Cell wall
34	HvDIR34	HORVU.MOREX.r3.4HG0347890	80646596	80647391	chr4H	190	20.2129	5.66	-0.024	Cell membrane
35	HvDIR35	HORVU.MOREX.r3.4HG0347910	80737083	80737643	chr4H	186	19.7536	9.52	0.035	Chloroplast
36	HvDIR36	HORVU.MOREX.r3.4HG0348030	81417055	81417893	chr4H	181	18.7864	7.79	0.203	Cell membrane
37	HvDIR37	HORVU.MOREX.r3.4HG0348040	81440594	81441142	chr4H	182	18.7672	7.79	0.19	Cell membrane
38	HvDIR38	HORVU.MOREX.r3.4HG0386840	465537041	465537940	chr4H	299	29.323	5.06	0.251	Cell membrane
39	HvDIR39	HORVU.MOREX.r3.4HG0404410	567358173	567358946	chr4H	198	20.8554	5.84	0.059	Cell membrane
40	HvDIR40	HORVU.MOREX.r3.4HG0417760	607194858	607195969	chr4H	188	20.4603	7.76	-0.074	Cell wall
41	HvDIR41	HORVU.MOREX.r3.4HG0418330	608710298	608714386	chr4H	392	42.2129	6.36	-0.077	Cell membrane / Chloroplast
42	HvDIR42	HORVU.MOREX.r3.5HG0439960	76585964	76586494	chr5H	176	18.0893	6.02	0.161	Cell membrane
43	HvDIR43	HORVU.MOREX.r3.5HG0440000	76853311	76853877	chr5H	188	19.2708	6.39	0.228	Cell membrane
44	HvDIR44	HORVU.MOREX.r3.5HG0471140	374228780	374229639	chr5H	165	17.1919	6.82	0.413	Cell membrane / Chloroplast
45	HvDIR45	HORVU.MOREX.r3.5HG0480890	434023089	434024327	chr5H	176	19.2274	4.91	-0.3	Chloroplast
46	HvDIR46	HORVU.MOREX.r3.5HG0480940	434146059	434147505	chr5H	304	33.0602	5.24	-0.111	Cell wall / Chloroplast
47	HvDIR47	HORVU.MOREX.r3.5HG0496530	492739903	492740454	chr5H	183	19.0258	6.27	0.328	Cell membrane
48	HvDIR48	HORVU.MOREX.r3.5HG0509350	523771646	523772447	chr5H	176	17.8596	11.19	0.407	Cell membrane
49	HvDIR49	HORVU.MOREX.r3.5HG0510230	526329939	526330469	chr5H	176	18.4819	6.4	0.153	Cell membrane / Cell wall
50	HvDIR50	HORVU.MOREX.r3.5HG0510240	526335162	526335943	chr5H	176	18.5812	7.83	0.143	Cell membrane / Cell wall
51	HvDIR51	HORVU.MOREX.r3.5HG0510250	526352163	526352933	chr5H	177	18.5099	7.92	0.162	Cell membrane
52	HvDIR52	HORVU.MOREX.r3.5HG0523980	557971043	557971663	chr5H	206	22.2962	9.09	-0.102	Cell membrane / Cell wall / Nucleus
53	HvDIR53	HORVU.MOREX.r3.5HG0528060	567153926	567154772	chr5H	188	19.8756	6.48	0.03	Cell membrane
54	HvDIR54	HORVU.MOREX.r3.6HG0557130	52175223	52175837	chr6H	204	21.2365	9.22	0.239	Cell membrane
55	HvDIR55	HORVU.MOREX.r3.7HG0654500	43764230	43765056	chr7H	224	24.0966	8.55	0.073	Cell membrane / Cell wall / Nucleus
56	HvDIR56	HORVU.MOREX.r3.7HG0655330	46123945	46125393	chr7H	192	21.0318	5.59	-0.054	Cell membrane / Cell wall / Nucleus
57	HvDIR57	HORVU.MOREX.r3.7HG0746540	617703366	617704187	chr7H	181	18.6972	6.02	0.311	Cell membrane / Golgi apparatus
58	HvDIR58	HORVU.MOREX.r3.7HG0748530	621582044	621582792	chr7H	226	24.0186	10.1	-0.012	Chloroplast / Mitochondrion / Nucleus
59	HvDIR59	HORVU.MOREX.r3.7HG0749580	623541605	623543392	chr7H	191	20.6445	6.27	0.056	Cell membrane
60	HvDIR60	HORVU.MOREX.r3.7HG0750940	626533303	626534975	chr7H	302	32.803	7.18	-0.273	Cell wall / Cytoplasm
61	HvDIR61	HORVU.MOREX.r3.UnG0763590	7878679	7879992	chrUn	304	32.6498	5.98	-0.048	Cell membrane / Cell wall
62	HvDIR62	HORVU.MOREX.r3.UnG0763600	7895580	7896889	chrUn	304	32.6678	5.97	-0.067	Cell membrane / Cell wall
63	HvDIR63	HORVU.MOREX.r3.UnG0763610	7914444	7959942	chrUn	304	32.6097	5.64	-0.03	Cell membrane / Cell wall
64	HvDIR64	HORVU.MOREX.r3.UnG0763620	7958487	8039956	chrUn	304	32.6808	5.81	-0.05	Cell membrane / Cell wall

## Sheet: Table S8
Table S8. Expansion genes in barley and EGGNOG annotation.
Gene id	OG	Expansion number	Pfam
HORVU.MOREX.r3.2HG0183470	OG0000010	+3*	DUF247
HORVU.MOREX.r3.2HG0183530	OG0000010	+3*	zf-GRF
HORVU.MOREX.r3.7HG0654660	OG0000010	+3*	DUF247
HORVU.MOREX.r3.1HG0008160	OG0000011	+55*	-
HORVU.MOREX.r3.1HG0013440	OG0000011	+55*	-
HORVU.MOREX.r3.1HG0018640	OG0000011	+55*	-
HORVU.MOREX.r3.1HG0019070	OG0000011	+55*	-
HORVU.MOREX.r3.1HG0023930	OG0000011	+55*	-
HORVU.MOREX.r3.1HG0029990	OG0000011	+55*	-
HORVU.MOREX.r3.1HG0030510	OG0000011	+55*	-
HORVU.MOREX.r3.1HG0036530	OG0000011	+55*	-
HORVU.MOREX.r3.1HG0044550	OG0000011	+55*	-
HORVU.MOREX.r3.1HG0082990	OG0000011	+55*	-
HORVU.MOREX.r3.2HG0114590	OG0000011	+55*	-
HORVU.MOREX.r3.2HG0115010	OG0000011	+55*	-
HORVU.MOREX.r3.2HG0115280	OG0000011	+55*	-
HORVU.MOREX.r3.2HG0120720	OG0000011	+55*	-
HORVU.MOREX.r3.2HG0132060	OG0000011	+55*	-
HORVU.MOREX.r3.2HG0134070	OG0000011	+55*	-
HORVU.MOREX.r3.2HG0163070	OG0000011	+55*	-
HORVU.MOREX.r3.2HG0164180	OG0000011	+55*	-
HORVU.MOREX.r3.2HG0167440	OG0000011	+55*	-
HORVU.MOREX.r3.2HG0194030	OG0000011	+55*	-
HORVU.MOREX.r3.3HG0237030	OG0000011	+55*	-
HORVU.MOREX.r3.3HG0239230	OG0000011	+55*	-
HORVU.MOREX.r3.3HG0240330	OG0000011	+55*	-
HORVU.MOREX.r3.3HG0244560	OG0000011	+55*	-
HORVU.MOREX.r3.3HG0248850	OG0000011	+55*	-
HORVU.MOREX.r3.3HG0259630	OG0000011	+55*	Transposase_24
HORVU.MOREX.r3.3HG0262470	OG0000011	+55*	-
HORVU.MOREX.r3.3HG0263480	OG0000011	+55*	-
HORVU.MOREX.r3.3HG0276830	OG0000011	+55*	-
HORVU.MOREX.r3.3HG0281150	OG0000011	+55*	-
HORVU.MOREX.r3.3HG0299710	OG0000011	+55*	-
HORVU.MOREX.r3.3HG0320650	OG0000011	+55*	-
HORVU.MOREX.r3.3HG0324270	OG0000011	+55*	-
HORVU.MOREX.r3.4HG0341280	OG0000011	+55*	-
HORVU.MOREX.r3.4HG0349700	OG0000011	+55*	-
HORVU.MOREX.r3.4HG0357400	OG0000011	+55*	-
HORVU.MOREX.r3.4HG0358870	OG0000011	+55*	-
HORVU.MOREX.r3.4HG0360680	OG0000011	+55*	-
HORVU.MOREX.r3.4HG0361240	OG0000011	+55*	-
HORVU.MOREX.r3.4HG0375580	OG0000011	+55*	-
HORVU.MOREX.r3.4HG0386170	OG0000011	+55*	-
HORVU.MOREX.r3.4HG0395610	OG0000011	+55*	-
HORVU.MOREX.r3.4HG0415320	OG0000011	+55*	-
HORVU.MOREX.r3.5HG0426380	OG0000011	+55*	-
HORVU.MOREX.r3.5HG0426430	OG0000011	+55*	-
HORVU.MOREX.r3.5HG0429000	OG0000011	+55*	-
HORVU.MOREX.r3.5HG0433590	OG0000011	+55*	-
HORVU.MOREX.r3.5HG0440790	OG0000011	+55*	-
HORVU.MOREX.r3.5HG0444250	OG0000011	+55*	-
HORVU.MOREX.r3.5HG0457480	OG0000011	+55*	-
HORVU.MOREX.r3.5HG0461040	OG0000011	+55*	-
HORVU.MOREX.r3.5HG0472580	OG0000011	+55*	-
HORVU.MOREX.r3.5HG0494300	OG0000011	+55*	-
HORVU.MOREX.r3.5HG0506320	OG0000011	+55*	-
HORVU.MOREX.r3.6HG0565030	OG0000011	+55*	-
HORVU.MOREX.r3.6HG0577610	OG0000011	+55*	-
HORVU.MOREX.r3.6HG0582510	OG0000011	+55*	-
HORVU.MOREX.r3.6HG0586330	OG0000011	+55*	-
HORVU.MOREX.r3.6HG0589430	OG0000011	+55*	-
HORVU.MOREX.r3.6HG0595180	OG0000011	+55*	-
HORVU.MOREX.r3.6HG0612660	OG0000011	+55*	-
HORVU.MOREX.r3.6HG0617550	OG0000011	+55*	-
HORVU.MOREX.r3.6HG0618880	OG0000011	+55*	-
HORVU.MOREX.r3.7HG0646920	OG0000011	+55*	-
HORVU.MOREX.r3.7HG0651220	OG0000011	+55*	-
HORVU.MOREX.r3.7HG0668250	OG0000011	+55*	-
HORVU.MOREX.r3.7HG0677360	OG0000011	+55*	-
HORVU.MOREX.r3.7HG0678630	OG0000011	+55*	-
HORVU.MOREX.r3.7HG0712180	OG0000011	+55*	-
HORVU.MOREX.r3.7HG0721980	OG0000011	+55*	-
HORVU.MOREX.r3.7HG0722990	OG0000011	+55*	-
HORVU.MOREX.r3.7HG0729640	OG0000011	+55*	-
HORVU.MOREX.r3.7HG0729990	OG0000011	+55*	-
HORVU.MOREX.r3.7HG0730240	OG0000011	+55*	-
HORVU.MOREX.r3.1HG0023300	OG0000016	+13*	-
HORVU.MOREX.r3.1HG0042530	OG0000016	+13*	-
HORVU.MOREX.r3.1HG0066330	OG0000016	+13*	-
HORVU.MOREX.r3.1HG0066470	OG0000016	+13*	zf-RVT
HORVU.MOREX.r3.1HG0087370	OG0000016	+13*	zf-RVT
HORVU.MOREX.r3.1HG0091700	OG0000016	+13*	-
HORVU.MOREX.r3.1HG0091940	OG0000016	+13*	-
HORVU.MOREX.r3.2HG0135360	OG0000016	+13*	-
HORVU.MOREX.r3.2HG0171210	OG0000016	+13*	-
HORVU.MOREX.r3.2HG0176550	OG0000016	+13*	-
HORVU.MOREX.r3.3HG0237150	OG0000016	+13*	-
HORVU.MOREX.r3.3HG0246050	OG0000016	+13*	-
HORVU.MOREX.r3.3HG0257580	OG0000016	+13*	-
HORVU.MOREX.r3.3HG0304980	OG0000016	+13*	-
HORVU.MOREX.r3.4HG0333900	OG0000016	+13*	-
HORVU.MOREX.r3.4HG0349180	OG0000016	+13*	-
HORVU.MOREX.r3.4HG0368480	OG0000016	+13*	-
HORVU.MOREX.r3.4HG0417880	OG0000016	+13*	-
HORVU.MOREX.r3.5HG0459190	OG0000016	+13*	zf-RVT
HORVU.MOREX.r3.5HG0465930	OG0000016	+13*	-
HORVU.MOREX.r3.5HG0503870	OG0000016	+13*	-
HORVU.MOREX.r3.5HG0513040	OG0000016	+13*	-
HORVU.MOREX.r3.6HG0545080	OG0000016	+13*	-
HORVU.MOREX.r3.6HG0551430	OG0000016	+13*	-
HORVU.MOREX.r3.6HG0551660	OG0000016	+13*	-
HORVU.MOREX.r3.6HG0556050	OG0000016	+13*	-
HORVU.MOREX.r3.6HG0571710	OG0000016	+13*	-
HORVU.MOREX.r3.6HG0622070	OG0000016	+13*	-
HORVU.MOREX.r3.6HG0630950	OG0000016	+13*	-
HORVU.MOREX.r3.7HG0675060	OG0000016	+13*	-
HORVU.MOREX.r3.7HG0679440	OG0000016	+13*	-
HORVU.MOREX.r3.1HG0025590	OG0000020	+36*	DUF4371,Dimer_Tnp_hAT
HORVU.MOREX.r3.1HG0027050	OG0000020	+36*	DUF4371,Dimer_Tnp_hAT
HORVU.MOREX.r3.1HG0041660	OG0000020	+36*	Dimer_Tnp_hAT
HORVU.MOREX.r3.1HG0061830	OG0000020	+36*	DUF4371,Dimer_Tnp_hAT
HORVU.MOREX.r3.1HG0091310	OG0000020	+36*	DUF4371,Dimer_Tnp_hAT
HORVU.MOREX.r3.2HG0099710	OG0000020	+36*	DUF4371,Dimer_Tnp_hAT
HORVU.MOREX.r3.2HG0117700	OG0000020	+36*	Dimer_Tnp_hAT
HORVU.MOREX.r3.2HG0125690	OG0000020	+36*	DUF4371,Dimer_Tnp_hAT
HORVU.MOREX.r3.2HG0179310	OG0000020	+36*	DUF4371,Dimer_Tnp_hAT
HORVU.MOREX.r3.2HG0191360	OG0000020	+36*	DUF4371,Dimer_Tnp_hAT
HORVU.MOREX.r3.3HG0224980	OG0000020	+36*	Dimer_Tnp_hAT
HORVU.MOREX.r3.3HG0279420	OG0000020	+36*	DUF4371,Dimer_Tnp_hAT
HORVU.MOREX.r3.3HG0285090	OG0000020	+36*	DUF4371,Dimer_Tnp_hAT
HORVU.MOREX.r3.3HG0294990	OG0000020	+36*	DUF4371
HORVU.MOREX.r3.3HG0304620	OG0000020	+36*	DUF4371,Dimer_Tnp_hAT
HORVU.MOREX.r3.3HG0321200	OG0000020	+36*	Dimer_Tnp_hAT
HORVU.MOREX.r3.3HG0323520	OG0000020	+36*	DUF4371,Dimer_Tnp_hAT
HORVU.MOREX.r3.4HG0348820	OG0000020	+36*	DUF4371,Dimer_Tnp_hAT
HORVU.MOREX.r3.4HG0357850	OG0000020	+36*	Dimer_Tnp_hAT
HORVU.MOREX.r3.4HG0361280	OG0000020	+36*	DUF4371,Dimer_Tnp_hAT
HORVU.MOREX.r3.4HG0362170	OG0000020	+36*	Dimer_Tnp_hAT
HORVU.MOREX.r3.4HG0368390	OG0000020	+36*	DUF4371,Dimer_Tnp_hAT
HORVU.MOREX.r3.4HG0381090	OG0000020	+36*	DUF4371,Dimer_Tnp_hAT
HORVU.MOREX.r3.4HG0381140	OG0000020	+36*	Dimer_Tnp_hAT
HORVU.MOREX.r3.4HG0395640	OG0000020	+36*	DUF4371,Dimer_Tnp_hAT
HORVU.MOREX.r3.4HG0396840	OG0000020	+36*	DUF4371,Dimer_Tnp_hAT
HORVU.MOREX.r3.4HG0399560	OG0000020	+36*	DUF4371,Dimer_Tnp_hAT
HORVU.MOREX.r3.4HG0401780	OG0000020	+36*	DUF4371,Dimer_Tnp_hAT
HORVU.MOREX.r3.4HG0407810	OG0000020	+36*	Dimer_Tnp_hAT
HORVU.MOREX.r3.4HG0414790	OG0000020	+36*	DUF4371,Dimer_Tnp_hAT
HORVU.MOREX.r3.5HG0451140	OG0000020	+36*	DUF4371,Dimer_Tnp_hAT
HORVU.MOREX.r3.5HG0475280	OG0000020	+36*	Dimer_Tnp_hAT
HORVU.MOREX.r3.5HG0509110	OG0000020	+36*	DUF4371,Dimer_Tnp_hAT
HORVU.MOREX.r3.5HG0513950	OG0000020	+36*	DUF4371,Dimer_Tnp_hAT
HORVU.MOREX.r3.5HG0519300	OG0000020	+36*	Dimer_Tnp_hAT
HORVU.MOREX.r3.5HG0531180	OG0000020	+36*	DUF4371,Dimer_Tnp_hAT
HORVU.MOREX.r3.6HG0550920	OG0000020	+36*	DUF4371,Dimer_Tnp_hAT
HORVU.MOREX.r3.6HG0567040	OG0000020	+36*	DUF4371,Dimer_Tnp_hAT
HORVU.MOREX.r3.6HG0586160	OG0000020	+36*	Dimer_Tnp_hAT
HORVU.MOREX.r3.6HG0609030	OG0000020	+36*	DUF4371,Dimer_Tnp_hAT
HORVU.MOREX.r3.6HG0609620	OG0000020	+36*	DUF4371,Dimer_Tnp_hAT
HORVU.MOREX.r3.6HG0615350	OG0000020	+36*	DUF4371,Dimer_Tnp_hAT
HORVU.MOREX.r3.6HG0622100	OG0000020	+36*	DUF4371,Dimer_Tnp_hAT
HORVU.MOREX.r3.6HG0624710	OG0000020	+36*	Dimer_Tnp_hAT
HORVU.MOREX.r3.7HG0647090	OG0000020	+36*	DUF4371,Dimer_Tnp_hAT
HORVU.MOREX.r3.7HG0652810	OG0000020	+36*	DUF4371,Dimer_Tnp_hAT
HORVU.MOREX.r3.7HG0658870	OG0000020	+36*	Dimer_Tnp_hAT
HORVU.MOREX.r3.7HG0659300	OG0000020	+36*	DUF4371,Dimer_Tnp_hAT
HORVU.MOREX.r3.7HG0660950	OG0000020	+36*	DUF4371
HORVU.MOREX.r3.7HG0666480	OG0000020	+36*	DUF4371,Dimer_Tnp_hAT
HORVU.MOREX.r3.7HG0669170	OG0000020	+36*	Dimer_Tnp_hAT
HORVU.MOREX.r3.7HG0671290	OG0000020	+36*	Dimer_Tnp_hAT
HORVU.MOREX.r3.7HG0691550	OG0000020	+36*	DUF4371,Dimer_Tnp_hAT
HORVU.MOREX.r3.7HG0751240	OG0000020	+36*	DUF4371
HORVU.MOREX.r3.1HG0003380	OG0000022	+18*	Lectin_legB,Pkinase,Pkinase_Tyr
HORVU.MOREX.r3.1HG0012040	OG0000022	+18*	C2,EF-hand_5,EF-hand_8,PS_Dcarbxylase
HORVU.MOREX.r3.1HG0017780	OG0000022	+18*	-
HORVU.MOREX.r3.1HG0028030	OG0000022	+18*	Abhydrolase_1
HORVU.MOREX.r3.1HG0030350	OG0000022	+18*	Abhydrolase_1
HORVU.MOREX.r3.1HG0068130	OG0000022	+18*	Abhydrolase_1
HORVU.MOREX.r3.1HG0071270	OG0000022	+18*	-
HORVU.MOREX.r3.2HG0126070	OG0000022	+18*	Abhydrolase_1
HORVU.MOREX.r3.2HG0134960	OG0000022	+18*	Abhydrolase_1
HORVU.MOREX.r3.2HG0138600	OG0000022	+18*	Lectin_legB,Pkinase,Pkinase_Tyr
HORVU.MOREX.r3.2HG0177590	OG0000022	+18*	Abhydrolase_1
HORVU.MOREX.r3.2HG0186430	OG0000022	+18*	Abhydrolase_1
HORVU.MOREX.r3.3HG0241750	OG0000022	+18*	Lectin_legB,Pkinase,Pkinase_Tyr
HORVU.MOREX.r3.3HG0244950	OG0000022	+18*	Lectin_legB,Pkinase,Pkinase_Tyr
HORVU.MOREX.r3.3HG0279040	OG0000022	+18*	Lectin_legB,Pkinase,Pkinase_Tyr
HORVU.MOREX.r3.3HG0281290	OG0000022	+18*	Lectin_legB,Pkinase,Pkinase_Tyr
HORVU.MOREX.r3.3HG0307350	OG0000022	+18*	Abhydrolase_1
HORVU.MOREX.r3.4HG0343030	OG0000022	+18*	Abhydrolase_1
HORVU.MOREX.r3.4HG0343390	OG0000022	+18*	Lectin_legB,Pkinase,Pkinase_Tyr
HORVU.MOREX.r3.4HG0358750	OG0000022	+18*	-
HORVU.MOREX.r3.4HG0411090	OG0000022	+18*	-
HORVU.MOREX.r3.4HG0412480	OG0000022	+18*	Abhydrolase_1
HORVU.MOREX.r3.4HG0414300	OG0000022	+18*	Abhydrolase_1
HORVU.MOREX.r3.5HG0466720	OG0000022	+18*	Abhydrolase_1
HORVU.MOREX.r3.5HG0468340	OG0000022	+18*	Lectin_legB,Pkinase,Pkinase_Tyr
HORVU.MOREX.r3.5HG0477760	OG0000022	+18*	Lectin_legB,Pkinase,Pkinase_Tyr
HORVU.MOREX.r3.5HG0508540	OG0000022	+18*	Abhydrolase_1
HORVU.MOREX.r3.5HG0517340	OG0000022	+18*	Lectin_legB,Pkinase,Pkinase_Tyr
HORVU.MOREX.r3.6HG0607970	OG0000022	+18*	Abhydrolase_1
HORVU.MOREX.r3.6HG0609580	OG0000022	+18*	Lectin_legB,Pkinase,Pkinase_Tyr
HORVU.MOREX.r3.7HG0677410	OG0000022	+18*	Abhydrolase_1
HORVU.MOREX.r3.4HG0418800	OG0000024	+27*	Cupin_1
HORVU.MOREX.r3.4HG0418810	OG0000024	+27*	Cupin_1
HORVU.MOREX.r3.4HG0418820	OG0000024	+27*	Cupin_1
HORVU.MOREX.r3.4HG0418830	OG0000024	+27*	Cupin_1
HORVU.MOREX.r3.4HG0418840	OG0000024	+27*	Cupin_1
HORVU.MOREX.r3.4HG0418850	OG0000024	+27*	Cupin_1
HORVU.MOREX.r3.4HG0418860	OG0000024	+27*	Cupin_1
HORVU.MOREX.r3.4HG0418870	OG0000024	+27*	Cupin_1
HORVU.MOREX.r3.4HG0418900	OG0000024	+27*	Cupin_1
HORVU.MOREX.r3.4HG0418910	OG0000024	+27*	Cupin_1
HORVU.MOREX.r3.4HG0418920	OG0000024	+27*	Cupin_1
HORVU.MOREX.r3.4HG0418930	OG0000024	+27*	Cupin_1
HORVU.MOREX.r3.4HG0418950	OG0000024	+27*	Cupin_1
HORVU.MOREX.r3.4HG0418960	OG0000024	+27*	Cupin_1
HORVU.MOREX.r3.4HG0418970	OG0000024	+27*	Cupin_1
HORVU.MOREX.r3.4HG0418980	OG0000024	+27*	Cupin_1
HORVU.MOREX.r3.4HG0418990	OG0000024	+27*	Cupin_1
HORVU.MOREX.r3.4HG0419000	OG0000024	+27*	Cupin_1
HORVU.MOREX.r3.4HG0419010	OG0000024	+27*	Cupin_1
HORVU.MOREX.r3.4HG0419020	OG0000024	+27*	Cupin_1
HORVU.MOREX.r3.4HG0419050	OG0000024	+27*	Cupin_1
HORVU.MOREX.r3.4HG0419070	OG0000024	+27*	Cupin_1
HORVU.MOREX.r3.4HG0419090	OG0000024	+27*	Cupin_1
HORVU.MOREX.r3.4HG0419120	OG0000024	+27*	Cupin_1
HORVU.MOREX.r3.4HG0419130	OG0000024	+27*	Cupin_1
HORVU.MOREX.r3.4HG0419140	OG0000024	+27*	Cupin_1
HORVU.MOREX.r3.4HG0419170	OG0000024	+27*	Cupin_1
HORVU.MOREX.r3.4HG0419180	OG0000024	+27*	Cupin_1
HORVU.MOREX.r3.4HG0419220	OG0000024	+27*	Cupin_1
HORVU.MOREX.r3.4HG0419230	OG0000024	+27*	Cupin_1
HORVU.MOREX.r3.4HG0419240	OG0000024	+27*	Cupin_1
HORVU.MOREX.r3.4HG0419250	OG0000024	+27*	Cupin_1
HORVU.MOREX.r3.4HG0419260	OG0000024	+27*	Cupin_1
HORVU.MOREX.r3.4HG0419270	OG0000024	+27*	Cupin_1
HORVU.MOREX.r3.4HG0419280	OG0000024	+27*	Cupin_1
HORVU.MOREX.r3.4HG0419290	OG0000024	+27*	Cupin_1
HORVU.MOREX.r3.4HG0419300	OG0000024	+27*	Cupin_1
HORVU.MOREX.r3.4HG0419310	OG0000024	+27*	Cupin_1
HORVU.MOREX.r3.4HG0419320	OG0000024	+27*	Cupin_1
HORVU.MOREX.r3.4HG0419370	OG0000024	+27*	Cupin_1
HORVU.MOREX.r3.4HG0419390	OG0000024	+27*	Cupin_1
HORVU.MOREX.r3.1HG0013240	OG0000027	+16*	DUF4371
HORVU.MOREX.r3.1HG0017680	OG0000027	+16*	DUF4371,Dimer_Tnp_hAT
HORVU.MOREX.r3.1HG0084720	OG0000027	+16*	DUF4371
HORVU.MOREX.r3.2HG0113080	OG0000027	+16*	DUF4371
HORVU.MOREX.r3.2HG0127620	OG0000027	+16*	DUF4371,Dimer_Tnp_hAT
HORVU.MOREX.r3.3HG0224990	OG0000027	+16*	DUF4371
HORVU.MOREX.r3.3HG0270880	OG0000027	+16*	DUF4371
HORVU.MOREX.r3.3HG0301210	OG0000027	+16*	DUF4371,Dimer_Tnp_hAT
HORVU.MOREX.r3.3HG0308310	OG0000027	+16*	DUF4371,Dimer_Tnp_hAT
HORVU.MOREX.r3.4HG0348830	OG0000027	+16*	DUF4371,Dimer_Tnp_hAT
HORVU.MOREX.r3.4HG0378920	OG0000027	+16*	DUF4371,Dimer_Tnp_hAT
HORVU.MOREX.r3.4HG0396000	OG0000027	+16*	DUF4371
HORVU.MOREX.r3.4HG0416980	OG0000027	+16*	DUF4371,Dimer_Tnp_hAT
HORVU.MOREX.r3.5HG0425930	OG0000027	+16*	DUF4371
HORVU.MOREX.r3.5HG0429210	OG0000027	+16*	DUF4371,Dimer_Tnp_hAT
HORVU.MOREX.r3.5HG0450300	OG0000027	+16*	DUF4371
HORVU.MOREX.r3.5HG0503810	OG0000027	+16*	DUF4371,Dimer_Tnp_hAT
HORVU.MOREX.r3.6HG0569920	OG0000027	+16*	DUF4371,Dimer_Tnp_hAT
HORVU.MOREX.r3.6HG0569930	OG0000027	+16*	DUF4371,Dimer_Tnp_hAT
HORVU.MOREX.r3.6HG0612160	OG0000027	+16*	-
HORVU.MOREX.r3.6HG0621500	OG0000027	+16*	DUF4371,Dimer_Tnp_hAT
HORVU.MOREX.r3.7HG0640380	OG0000027	+16*	DUF4371,Dimer_Tnp_hAT
HORVU.MOREX.r3.7HG0647070	OG0000027	+16*	DUF4371,Dimer_Tnp_hAT
HORVU.MOREX.r3.7HG0647690	OG0000027	+16*	DUF4371,Dimer_Tnp_hAT
HORVU.MOREX.r3.7HG0660750	OG0000027	+16*	DUF4371
HORVU.MOREX.r3.7HG0682050	OG0000027	+16*	-
HORVU.MOREX.r3.7HG0697090	OG0000027	+16*	DUF4371
HORVU.MOREX.r3.1HG0052520	OG0000033	+5*	Histone
HORVU.MOREX.r3.1HG0052550	OG0000033	+5*	Histone
HORVU.MOREX.r3.1HG0052570	OG0000033	+5*	Histone
HORVU.MOREX.r3.1HG0058640	OG0000033	+5*	Histone
HORVU.MOREX.r3.1HG0060260	OG0000033	+5*	Histone
HORVU.MOREX.r3.1HG0060340	OG0000033	+5*	Histone
HORVU.MOREX.r3.1HG0073320	OG0000033	+5*	Histone
HORVU.MOREX.r3.1HG0091770	OG0000033	+5*	F-box-like,Histone
HORVU.MOREX.r3.2HG0170880	OG0000033	+5*	Histone
HORVU.MOREX.r3.4HG0338400	OG0000033	+5*	Histone
HORVU.MOREX.r3.4HG0398910	OG0000033	+5*	F-box-like,Histone
HORVU.MOREX.r3.4HG0401710	OG0000033	+5*	Histone
HORVU.MOREX.r3.5HG0510060	OG0000033	+5*	Histone
HORVU.MOREX.r3.6HG0543780	OG0000033	+5*	Histone
HORVU.MOREX.r3.6HG0552800	OG0000033	+5*	F-box-like,Histone
HORVU.MOREX.r3.6HG0552860	OG0000033	+5*	F-box-like,Histone
HORVU.MOREX.r3.1HG0022540	OG0000034	+18*	F-box,FBD
HORVU.MOREX.r3.1HG0071200	OG0000034	+18*	F-box,FBD
HORVU.MOREX.r3.1HG0086100	OG0000034	+18*	-
HORVU.MOREX.r3.1HG0090000	OG0000034	+18*	-
HORVU.MOREX.r3.2HG0117370	OG0000034	+18*	F-box,FBD
HORVU.MOREX.r3.2HG0181960	OG0000034	+18*	Sec23_helical,Sec23_trunk,zf-Sec23_Sec24
HORVU.MOREX.r3.2HG0190140	OG0000034	+18*	RVT_3,zf-RVT
HORVU.MOREX.r3.2HG0203970	OG0000034	+18*	F-box,FBD
HORVU.MOREX.r3.3HG0310160	OG0000034	+18*	-
HORVU.MOREX.r3.3HG0316370	OG0000034	+18*	F-box,FBD
HORVU.MOREX.r3.4HG0335620	OG0000034	+18*	-
HORVU.MOREX.r3.4HG0379500	OG0000034	+18*	F-box,FBD
HORVU.MOREX.r3.4HG0416640	OG0000034	+18*	F-box,FBD
HORVU.MOREX.r3.5HG0426780	OG0000034	+18*	RVT_3,zf-RVT
HORVU.MOREX.r3.5HG0440020	OG0000034	+18*	F-box,FBD
HORVU.MOREX.r3.5HG0485120	OG0000034	+18*	-
HORVU.MOREX.r3.5HG0489590	OG0000034	+18*	RVT_3,zf-RVT
HORVU.MOREX.r3.5HG0498350	OG0000034	+18*	-
HORVU.MOREX.r3.5HG0504880	OG0000034	+18*	-
HORVU.MOREX.r3.5HG0514900	OG0000034	+18*	-
HORVU.MOREX.r3.5HG0526070	OG0000034	+18*	F-box,FBD
HORVU.MOREX.r3.5HG0535150	OG0000034	+18*	F-box,FBD
HORVU.MOREX.r3.6HG0552810	OG0000034	+18*	-
HORVU.MOREX.r3.6HG0608620	OG0000034	+18*	-
HORVU.MOREX.r3.6HG0630570	OG0000034	+18*	F-box,FBD
HORVU.MOREX.r3.7HG0646270	OG0000034	+18*	RVT_3,zf-RVT
HORVU.MOREX.r3.7HG0656480	OG0000034	+18*	-
HORVU.MOREX.r3.7HG0722050	OG0000034	+18*	-
HORVU.MOREX.r3.7HG0733930	OG0000034	+18*	F-box,FBD
HORVU.MOREX.r3.1HG0030640	OG0000035	+30*	zf-GRF
HORVU.MOREX.r3.1HG0032040	OG0000035	+30*	zf-GRF
HORVU.MOREX.r3.1HG0082980	OG0000035	+30*	zf-GRF
HORVU.MOREX.r3.1HG0083910	OG0000035	+30*	zf-GRF
HORVU.MOREX.r3.2HG0114580	OG0000035	+30*	zf-GRF
HORVU.MOREX.r3.2HG0135110	OG0000035	+30*	zf-GRF
HORVU.MOREX.r3.2HG0141690	OG0000035	+30*	zf-GRF
HORVU.MOREX.r3.2HG0148440	OG0000035	+30*	zf-GRF
HORVU.MOREX.r3.2HG0166820	OG0000035	+30*	zf-GRF
HORVU.MOREX.r3.2HG0172380	OG0000035	+30*	zf-GRF
HORVU.MOREX.r3.3HG0235140	OG0000035	+30*	zf-GRF
HORVU.MOREX.r3.3HG0249500	OG0000035	+30*	zf-GRF
HORVU.MOREX.r3.3HG0276390	OG0000035	+30*	zf-GRF
HORVU.MOREX.r3.3HG0303810	OG0000035	+30*	zf-GRF
HORVU.MOREX.r3.4HG0379770	OG0000035	+30*	zf-GRF
HORVU.MOREX.r3.4HG0399960	OG0000035	+30*	zf-GRF
HORVU.MOREX.r3.4HG0405000	OG0000035	+30*	zf-GRF
HORVU.MOREX.r3.4HG0406130	OG0000035	+30*	zf-GRF
HORVU.MOREX.r3.4HG0407140	OG0000035	+30*	zf-GRF
HORVU.MOREX.r3.4HG0408400	OG0000035	+30*	zf-GRF
HORVU.MOREX.r3.4HG0411430	OG0000035	+30*	zf-GRF
HORVU.MOREX.r3.5HG0433140	OG0000035	+30*	zf-GRF
HORVU.MOREX.r3.5HG0447290	OG0000035	+30*	zf-GRF
HORVU.MOREX.r3.5HG0464530	OG0000035	+30*	zf-GRF
HORVU.MOREX.r3.5HG0478230	OG0000035	+30*	zf-GRF
HORVU.MOREX.r3.5HG0500070	OG0000035	+30*	zf-GRF
HORVU.MOREX.r3.5HG0509770	OG0000035	+30*	zf-GRF
HORVU.MOREX.r3.5HG0511990	OG0000035	+30*	zf-GRF
HORVU.MOREX.r3.5HG0525520	OG0000035	+30*	zf-GRF
HORVU.MOREX.r3.6HG0546840	OG0000035	+30*	zf-GRF
HORVU.MOREX.r3.6HG0556660	OG0000035	+30*	zf-GRF
HORVU.MOREX.r3.6HG0573880	OG0000035	+30*	zf-GRF
HORVU.MOREX.r3.6HG0600110	OG0000035	+30*	zf-GRF
HORVU.MOREX.r3.6HG0600490	OG0000035	+30*	zf-GRF
HORVU.MOREX.r3.6HG0614340	OG0000035	+30*	zf-GRF
HORVU.MOREX.r3.7HG0668890	OG0000035	+30*	zf-GRF
HORVU.MOREX.r3.7HG0679130	OG0000035	+30*	zf-GRF
HORVU.MOREX.r3.7HG0730570	OG0000035	+30*	zf-GRF
HORVU.MOREX.r3.2HG0097050	OG0000037	+16*	-
HORVU.MOREX.r3.2HG0134270	OG0000037	+16*	-
HORVU.MOREX.r3.2HG0160150	OG0000037	+16*	-
HORVU.MOREX.r3.2HG0194500	OG0000037	+16*	Pkinase,Pkinase_Tyr
HORVU.MOREX.r3.2HG0211550	OG0000037	+16*	Pkinase,Pkinase_Tyr
HORVU.MOREX.r3.3HG0243120	OG0000037	+16*	Pkinase,Pkinase_Tyr
HORVU.MOREX.r3.3HG0252420	OG0000037	+16*	Pkinase,Pkinase_Tyr
HORVU.MOREX.r3.3HG0259520	OG0000037	+16*	-
HORVU.MOREX.r3.3HG0273070	OG0000037	+16*	Pkinase,Pkinase_Tyr
HORVU.MOREX.r3.3HG0285510	OG0000037	+16*	Pkinase,Pkinase_Tyr
HORVU.MOREX.r3.3HG0303120	OG0000037	+16*	Pkinase,Pkinase_Tyr
HORVU.MOREX.r3.3HG0310630	OG0000037	+16*	Pkinase,Pkinase_Tyr
HORVU.MOREX.r3.3HG0317810	OG0000037	+16*	Pkinase,Pkinase_Tyr
HORVU.MOREX.r3.4HG0334020	OG0000037	+16*	Pkinase,Pkinase_Tyr
HORVU.MOREX.r3.4HG0408590	OG0000037	+16*	Pkinase,Pkinase_Tyr
HORVU.MOREX.r3.5HG0427830	OG0000037	+16*	-
HORVU.MOREX.r3.5HG0469540	OG0000037	+16*	Pkinase,Pkinase_Tyr
HORVU.MOREX.r3.5HG0485250	OG0000037	+16*	Pkinase,Pkinase_Tyr
HORVU.MOREX.r3.5HG0521050	OG0000037	+16*	-
HORVU.MOREX.r3.6HG0561140	OG0000037	+16*	-
HORVU.MOREX.r3.6HG0563640	OG0000037	+16*	-
HORVU.MOREX.r3.6HG0582710	OG0000037	+16*	Pkinase,Pkinase_Tyr
HORVU.MOREX.r3.7HG0678080	OG0000037	+16*	-
HORVU.MOREX.r3.7HG0678190	OG0000037	+16*	-
HORVU.MOREX.r3.7HG0712520	OG0000037	+16*	Pkinase,Pkinase_Tyr
HORVU.MOREX.r3.7HG0720610	OG0000037	+16*	Pkinase,Pkinase_Tyr
HORVU.MOREX.r3.7HG0737900	OG0000037	+16*	Pkinase,Pkinase_Tyr
HORVU.MOREX.r3.4HG0398900	OG0000038	+2*	Histone,Histone_H2A_C
HORVU.MOREX.r3.5HG0523560	OG0000038	+2*	Histone,Histone_H2A_C
HORVU.MOREX.r3.6HG0543720	OG0000038	+2*	Histone,Histone_H2A_C
HORVU.MOREX.r3.6HG0543740	OG0000038	+2*	Histone,Histone_H2A_C
HORVU.MOREX.r3.6HG0543750	OG0000038	+2*	Histone,Histone_H2A_C
HORVU.MOREX.r3.6HG0543770	OG0000038	+2*	Histone,Histone_H2A_C
HORVU.MOREX.r3.6HG0543790	OG0000038	+2*	Histone,Histone_H2A_C
HORVU.MOREX.r3.6HG0543800	OG0000038	+2*	Histone,Histone_H2A_C
HORVU.MOREX.r3.6HG0545630	OG0000038	+2*	Histone,Histone_H2A_C
HORVU.MOREX.r3.6HG0548480	OG0000038	+2*	Histone,Histone_H2A_C
HORVU.MOREX.r3.6HG0548630	OG0000038	+2*	Histone,Histone_H2A_C
HORVU.MOREX.r3.6HG0568870	OG0000038	+2*	Histone,Histone_H2A_C
HORVU.MOREX.r3.7HG0730820	OG0000038	+2*	Histone,Histone_H2A_C
HORVU.MOREX.r3.UnG0765300	OG0000038	+2*	Histone,Histone_H2A_C
HORVU.MOREX.r3.UnG0765320	OG0000038	+2*	Histone,Histone_H2A_C
HORVU.MOREX.r3.1HG0002390	OG0000042	+80*	-
HORVU.MOREX.r3.1HG0004440	OG0000042	+80*	-
HORVU.MOREX.r3.1HG0004520	OG0000042	+80*	-
HORVU.MOREX.r3.1HG0005430	OG0000042	+80*	-
HORVU.MOREX.r3.1HG0007570	OG0000042	+80*	-
HORVU.MOREX.r3.1HG0007700	OG0000042	+80*	-
HORVU.MOREX.r3.1HG0009020	OG0000042	+80*	-
HORVU.MOREX.r3.1HG0017660	OG0000042	+80*	-
HORVU.MOREX.r3.1HG0039900	OG0000042	+80*	-
HORVU.MOREX.r3.1HG0059990	OG0000042	+80*	-
HORVU.MOREX.r3.1HG0076370	OG0000042	+80*	-
HORVU.MOREX.r3.1HG0089450	OG0000042	+80*	-
HORVU.MOREX.r3.1HG0091380	OG0000042	+80*	-
HORVU.MOREX.r3.1HG0094290	OG0000042	+80*	-
HORVU.MOREX.r3.2HG0099080	OG0000042	+80*	-
HORVU.MOREX.r3.2HG0102760	OG0000042	+80*	-
HORVU.MOREX.r3.2HG0105940	OG0000042	+80*	-
HORVU.MOREX.r3.2HG0108740	OG0000042	+80*	-
HORVU.MOREX.r3.2HG0129460	OG0000042	+80*	-
HORVU.MOREX.r3.2HG0139090	OG0000042	+80*	-
HORVU.MOREX.r3.2HG0189420	OG0000042	+80*	-
HORVU.MOREX.r3.2HG0195990	OG0000042	+80*	-
HORVU.MOREX.r3.2HG0202130	OG0000042	+80*	-
HORVU.MOREX.r3.2HG0210700	OG0000042	+80*	-
HORVU.MOREX.r3.2HG0210900	OG0000042	+80*	-
HORVU.MOREX.r3.2HG0214760	OG0000042	+80*	-
HORVU.MOREX.r3.2HG0216000	OG0000042	+80*	-
HORVU.MOREX.r3.3HG0220780	OG0000042	+80*	-
HORVU.MOREX.r3.3HG0230100	OG0000042	+80*	-
HORVU.MOREX.r3.3HG0301970	OG0000042	+80*	-
HORVU.MOREX.r3.3HG0323370	OG0000042	+80*	-
HORVU.MOREX.r3.4HG0360970	OG0000042	+80*	-
HORVU.MOREX.r3.4HG0403210	OG0000042	+80*	-
HORVU.MOREX.r3.4HG0405440	OG0000042	+80*	-
HORVU.MOREX.r3.4HG0405490	OG0000042	+80*	-
HORVU.MOREX.r3.4HG0412050	OG0000042	+80*	-
HORVU.MOREX.r3.5HG0423070	OG0000042	+80*	-
HORVU.MOREX.r3.5HG0426050	OG0000042	+80*	-
HORVU.MOREX.r3.5HG0443140	OG0000042	+80*	-
HORVU.MOREX.r3.5HG0447910	OG0000042	+80*	-
HORVU.MOREX.r3.5HG0472450	OG0000042	+80*	-
HORVU.MOREX.r3.5HG0495270	OG0000042	+80*	-
HORVU.MOREX.r3.5HG0496070	OG0000042	+80*	-
HORVU.MOREX.r3.5HG0501860	OG0000042	+80*	-
HORVU.MOREX.r3.5HG0522440	OG0000042	+80*	-
HORVU.MOREX.r3.5HG0523730	OG0000042	+80*	-
HORVU.MOREX.r3.5HG0532600	OG0000042	+80*	-
HORVU.MOREX.r3.5HG0533500	OG0000042	+80*	-
HORVU.MOREX.r3.5HG0534130	OG0000042	+80*	-
HORVU.MOREX.r3.6HG0539900	OG0000042	+80*	-
HORVU.MOREX.r3.6HG0541270	OG0000042	+80*	-
HORVU.MOREX.r3.6HG0542330	OG0000042	+80*	-
HORVU.MOREX.r3.6HG0543950	OG0000042	+80*	-
HORVU.MOREX.r3.6HG0546350	OG0000042	+80*	-
HORVU.MOREX.r3.6HG0546380	OG0000042	+80*	-
HORVU.MOREX.r3.6HG0547350	OG0000042	+80*	-
HORVU.MOREX.r3.6HG0550300	OG0000042	+80*	-
HORVU.MOREX.r3.6HG0550960	OG0000042	+80*	-
HORVU.MOREX.r3.6HG0552170	OG0000042	+80*	-
HORVU.MOREX.r3.6HG0552790	OG0000042	+80*	-
HORVU.MOREX.r3.6HG0553390	OG0000042	+80*	-
HORVU.MOREX.r3.6HG0559870	OG0000042	+80*	-
HORVU.MOREX.r3.6HG0584400	OG0000042	+80*	-
HORVU.MOREX.r3.6HG0611120	OG0000042	+80*	-
HORVU.MOREX.r3.6HG0623320	OG0000042	+80*	-
HORVU.MOREX.r3.6HG0624940	OG0000042	+80*	MULE,SWIM
HORVU.MOREX.r3.6HG0631520	OG0000042	+80*	-
HORVU.MOREX.r3.7HG0644100	OG0000042	+80*	-
HORVU.MOREX.r3.7HG0648870	OG0000042	+80*	-
HORVU.MOREX.r3.7HG0658770	OG0000042	+80*	-
HORVU.MOREX.r3.7HG0663100	OG0000042	+80*	-
HORVU.MOREX.r3.7HG0670320	OG0000042	+80*	-
HORVU.MOREX.r3.7HG0677460	OG0000042	+80*	-
HORVU.MOREX.r3.7HG0715100	OG0000042	+80*	-
HORVU.MOREX.r3.7HG0717080	OG0000042	+80*	MULE,SWIM
HORVU.MOREX.r3.7HG0718860	OG0000042	+80*	-
HORVU.MOREX.r3.7HG0724390	OG0000042	+80*	-
HORVU.MOREX.r3.7HG0733870	OG0000042	+80*	-
HORVU.MOREX.r3.7HG0736030	OG0000042	+80*	MULE,SWIM
HORVU.MOREX.r3.7HG0737350	OG0000042	+80*	-
HORVU.MOREX.r3.7HG0743580	OG0000042	+80*	-
HORVU.MOREX.r3.5HG0423650	OG0000049	+35*	ATP-synt_C,ATP-synt_ab,ATP-synt_ab_C,ATP-synt_ab_N
HORVU.MOREX.r3.UnG0754650	OG0000049	+35*	ATP-synt_C,ATP-synt_ab,ATP-synt_ab_C,ATP-synt_ab_N
HORVU.MOREX.r3.UnG0755570	OG0000049	+35*	ATP-synt_C,ATP-synt_ab,ATP-synt_ab_C,ATP-synt_ab_N
HORVU.MOREX.r3.UnG0756180	OG0000049	+35*	ATP-synt_C,ATP-synt_ab,ATP-synt_ab_C,ATP-synt_ab_N
HORVU.MOREX.r3.UnG0761070	OG0000049	+35*	ATP-synt_ab,ATP-synt_ab_C,ATP-synt_ab_N
HORVU.MOREX.r3.UnG0762410	OG0000049	+35*	ATP-synt_C,ATP-synt_ab,ATP-synt_ab_C,ATP-synt_ab_N
HORVU.MOREX.r3.UnG0766370	OG0000049	+35*	ATP-synt_C,ATP-synt_ab,ATP-synt_ab_C,ATP-synt_ab_N
HORVU.MOREX.r3.UnG0767200	OG0000049	+35*	ATP-synt_C,ATP-synt_ab,ATP-synt_ab_C,ATP-synt_ab_N
HORVU.MOREX.r3.UnG0768700	OG0000049	+35*	ATP-synt_C,ATP-synt_ab,ATP-synt_ab_C,ATP-synt_ab_N
HORVU.MOREX.r3.UnG0770100	OG0000049	+35*	ATP-synt_C,ATP-synt_ab,ATP-synt_ab_C,ATP-synt_ab_N
HORVU.MOREX.r3.UnG0770630	OG0000049	+35*	ATP-synt_C,ATP-synt_ab,ATP-synt_ab_C,ATP-synt_ab_N
HORVU.MOREX.r3.UnG0774100	OG0000049	+35*	ATP-synt_C,ATP-synt_ab,ATP-synt_ab_C,ATP-synt_ab_N
HORVU.MOREX.r3.UnG0774980	OG0000049	+35*	ATP-synt_C,ATP-synt_ab,ATP-synt_ab_C,ATP-synt_ab_N
HORVU.MOREX.r3.UnG0776320	OG0000049	+35*	ATP-synt_C,ATP-synt_ab,ATP-synt_ab_C,ATP-synt_ab_N
HORVU.MOREX.r3.UnG0777470	OG0000049	+35*	ATP-synt_C,ATP-synt_ab,ATP-synt_ab_C,ATP-synt_ab_N
HORVU.MOREX.r3.UnG0778560	OG0000049	+35*	ATP-synt_C,ATP-synt_ab,ATP-synt_ab_C,ATP-synt_ab_N
HORVU.MOREX.r3.UnG0779140	OG0000049	+35*	ATP-synt_C,ATP-synt_ab,ATP-synt_ab_C,ATP-synt_ab_N
HORVU.MOREX.r3.UnG0779900	OG0000049	+35*	ATP-synt_C,ATP-synt_ab,ATP-synt_ab_C,ATP-synt_ab_N
HORVU.MOREX.r3.UnG0780110	OG0000049	+35*	ATP-synt_C,ATP-synt_ab,ATP-synt_ab_C,ATP-synt_ab_N
HORVU.MOREX.r3.UnG0781220	OG0000049	+35*	ATP-synt_C,ATP-synt_ab,ATP-synt_ab_C,ATP-synt_ab_N
HORVU.MOREX.r3.UnG0782700	OG0000049	+35*	ATP-synt_C,ATP-synt_ab,ATP-synt_ab_C,ATP-synt_ab_N
HORVU.MOREX.r3.UnG0783910	OG0000049	+35*	ATP-synt_ab,ATP-synt_ab_C,ATP-synt_ab_N
HORVU.MOREX.r3.UnG0784810	OG0000049	+35*	ATP-synt_C,ATP-synt_ab,ATP-synt_ab_C,ATP-synt_ab_N
HORVU.MOREX.r3.UnG0785150	OG0000049	+35*	ATP-synt_C,ATP-synt_ab,ATP-synt_ab_C,ATP-synt_ab_N
HORVU.MOREX.r3.UnG0785920	OG0000049	+35*	ATP-synt_C,ATP-synt_ab,ATP-synt_ab_C,ATP-synt_ab_N
HORVU.MOREX.r3.UnG0788070	OG0000049	+35*	ATP-synt_C,ATP-synt_ab,ATP-synt_ab_C,ATP-synt_ab_N
HORVU.MOREX.r3.UnG0788400	OG0000049	+35*	ATP-synt_C,ATP-synt_ab,ATP-synt_ab_C,ATP-synt_ab_N
HORVU.MOREX.r3.UnG0795250	OG0000049	+35*	ATP-synt_C,ATP-synt_ab,ATP-synt_ab_C,ATP-synt_ab_N
HORVU.MOREX.r3.UnG0797120	OG0000049	+35*	ATP-synt_C,ATP-synt_ab,ATP-synt_ab_C,ATP-synt_ab_N
HORVU.MOREX.r3.UnG0798910	OG0000049	+35*	ATP-synt_C,ATP-synt_ab,ATP-synt_ab_C,ATP-synt_ab_N
HORVU.MOREX.r3.UnG0804260	OG0000049	+35*	ATP-synt_C,ATP-synt_ab,ATP-synt_ab_C,ATP-synt_ab_N
HORVU.MOREX.r3.UnG0808100	OG0000049	+35*	ATP-synt_C,ATP-synt_ab,ATP-synt_ab_C,ATP-synt_ab_N
HORVU.MOREX.r3.UnG0809060	OG0000049	+35*	ATP-synt_C,ATP-synt_ab,ATP-synt_ab_C,ATP-synt_ab_N
HORVU.MOREX.r3.UnG0809380	OG0000049	+35*	ATP-synt_C,ATP-synt_ab,ATP-synt_ab_C,ATP-synt_ab_N
HORVU.MOREX.r3.UnG0809500	OG0000049	+35*	ATP-synt_C,ATP-synt_ab,ATP-synt_ab_C,ATP-synt_ab_N
HORVU.MOREX.r3.UnG0810670	OG0000049	+35*	ATP-synt_C,ATP-synt_ab,ATP-synt_ab_C,ATP-synt_ab_N
HORVU.MOREX.r3.UnG0811430	OG0000049	+35*	ATP-synt_C,ATP-synt_ab,ATP-synt_ab_C,ATP-synt_ab_N
HORVU.MOREX.r3.UnG0811990	OG0000049	+35*	ATP-synt_C,ATP-synt_ab,ATP-synt_ab_C,ATP-synt_ab_N
HORVU.MOREX.r3.UnG0812290	OG0000049	+35*	ATP-synt_C,ATP-synt_ab,ATP-synt_ab_C,ATP-synt_ab_N
HORVU.MOREX.r3.UnG0816490	OG0000049	+35*	ATP-synt_C,ATP-synt_ab,ATP-synt_ab_C,ATP-synt_ab_N
HORVU.MOREX.r3.5HG0483150	OG0000051	+39*	CemA
HORVU.MOREX.r3.5HG0483440	OG0000051	+39*	CemA
HORVU.MOREX.r3.UnG0754760	OG0000051	+39*	CemA
HORVU.MOREX.r3.UnG0755460	OG0000051	+39*	CemA
HORVU.MOREX.r3.UnG0762510	OG0000051	+39*	CemA
HORVU.MOREX.r3.UnG0764400	OG0000051	+39*	CemA
HORVU.MOREX.r3.UnG0766280	OG0000051	+39*	CemA
HORVU.MOREX.r3.UnG0767290	OG0000051	+39*	CemA
HORVU.MOREX.r3.UnG0768590	OG0000051	+39*	CemA
HORVU.MOREX.r3.UnG0769990	OG0000051	+39*	CemA
HORVU.MOREX.r3.UnG0770740	OG0000051	+39*	CemA
HORVU.MOREX.r3.UnG0773990	OG0000051	+39*	CemA
HORVU.MOREX.r3.UnG0774870	OG0000051	+39*	CemA
HORVU.MOREX.r3.UnG0776210	OG0000051	+39*	CemA
HORVU.MOREX.r3.UnG0777360	OG0000051	+39*	CemA
HORVU.MOREX.r3.UnG0778460	OG0000051	+39*	CemA
HORVU.MOREX.r3.UnG0780010	OG0000051	+39*	CemA
HORVU.MOREX.r3.UnG0781110	OG0000051	+39*	CemA
HORVU.MOREX.r3.UnG0782050	OG0000051	+39*	CemA
HORVU.MOREX.r3.UnG0784700	OG0000051	+39*	CemA
HORVU.MOREX.r3.UnG0785810	OG0000051	+39*	CemA
HORVU.MOREX.r3.UnG0786980	OG0000051	+39*	CemA
HORVU.MOREX.r3.UnG0788170	OG0000051	+39*	CemA
HORVU.MOREX.r3.UnG0788510	OG0000051	+39*	CemA
HORVU.MOREX.r3.UnG0791570	OG0000051	+39*	CemA
HORVU.MOREX.r3.UnG0792050	OG0000051	+39*	CemA
HORVU.MOREX.r3.UnG0793760	OG0000051	+39*	CemA
HORVU.MOREX.r3.UnG0795140	OG0000051	+39*	CemA
HORVU.MOREX.r3.UnG0796080	OG0000051	+39*	CemA
HORVU.MOREX.r3.UnG0797010	OG0000051	+39*	CemA
HORVU.MOREX.r3.UnG0798530	OG0000051	+39*	CemA
HORVU.MOREX.r3.UnG0799020	OG0000051	+39*	CemA
HORVU.MOREX.r3.UnG0802590	OG0000051	+39*	CemA
HORVU.MOREX.r3.UnG0803010	OG0000051	+39*	CemA
HORVU.MOREX.r3.UnG0804370	OG0000051	+39*	CemA
HORVU.MOREX.r3.UnG0805430	OG0000051	+39*	CemA
HORVU.MOREX.r3.UnG0806140	OG0000051	+39*	CemA
HORVU.MOREX.r3.UnG0806920	OG0000051	+39*	CemA
HORVU.MOREX.r3.UnG0808200	OG0000051	+39*	CemA
HORVU.MOREX.r3.UnG0808400	OG0000051	+39*	CemA
HORVU.MOREX.r3.UnG0809270	OG0000051	+39*	CemA
HORVU.MOREX.r3.UnG0810780	OG0000051	+39*	CemA
HORVU.MOREX.r3.UnG0812090	OG0000051	+39*	CemA
HORVU.MOREX.r3.UnG0812390	OG0000051	+39*	CemA
HORVU.MOREX.r3.UnG0813440	OG0000051	+39*	CemA
HORVU.MOREX.r3.UnG0814500	OG0000051	+39*	CemA
HORVU.MOREX.r3.UnG0815450	OG0000051	+39*	CemA
HORVU.MOREX.r3.1HG0032800	OG0000060	+2*	-
HORVU.MOREX.r3.2HG0139920	OG0000060	+2*	-
HORVU.MOREX.r3.4HG0373930	OG0000060	+2*	-
HORVU.MOREX.r3.4HG0376990	OG0000060	+2*	-
HORVU.MOREX.r3.5HG0464330	OG0000060	+2*	-
HORVU.MOREX.r3.7HG0740850	OG0000060	+2*	-
HORVU.MOREX.r3.7HG0740870	OG0000060	+2*	-
HORVU.MOREX.r3.7HG0740900	OG0000060	+2*	-
HORVU.MOREX.r3.7HG0740920	OG0000060	+2*	-
HORVU.MOREX.r3.7HG0740950	OG0000060	+2*	-
HORVU.MOREX.r3.1HG0079610	OG0000067	+49*	F-box,KIX_2
HORVU.MOREX.r3.1HG0082210	OG0000067	+49*	F-box,KIX_2
HORVU.MOREX.r3.1HG0084200	OG0000067	+49*	F-box,KIX_2
HORVU.MOREX.r3.1HG0084210	OG0000067	+49*	F-box,KIX_2
HORVU.MOREX.r3.2HG0105250	OG0000067	+49*	F-box,KIX_2
HORVU.MOREX.r3.2HG0107310	OG0000067	+49*	F-box,KIX_2
HORVU.MOREX.r3.2HG0109760	OG0000067	+49*	UDPGT
HORVU.MOREX.r3.2HG0113360	OG0000067	+49*	F-box,KIX_2
HORVU.MOREX.r3.2HG0127320	OG0000067	+49*	UDPGT
HORVU.MOREX.r3.2HG0128800	OG0000067	+49*	F-box,KIX_2
HORVU.MOREX.r3.2HG0135780	OG0000067	+49*	F-box,KIX_2
HORVU.MOREX.r3.2HG0191630	OG0000067	+49*	F-box,KIX_2
HORVU.MOREX.r3.2HG0194260	OG0000067	+49*	NAM-associated
HORVU.MOREX.r3.2HG0203320	OG0000067	+49*	F-box,KIX_2
HORVU.MOREX.r3.2HG0206940	OG0000067	+49*	NAM-associated
HORVU.MOREX.r3.3HG0292230	OG0000067	+49*	F-box,KIX_2
HORVU.MOREX.r3.3HG0296170	OG0000067	+49*	F-box,KIX_2
HORVU.MOREX.r3.3HG0296400	OG0000067	+49*	F-box,KIX_2
HORVU.MOREX.r3.3HG0296910	OG0000067	+49*	F-box,KIX_2
HORVU.MOREX.r3.3HG0307150	OG0000067	+49*	F-box,KIX_2
HORVU.MOREX.r3.3HG0315750	OG0000067	+49*	NAM-associated
HORVU.MOREX.r3.3HG0317880	OG0000067	+49*	NAM-associated
HORVU.MOREX.r3.3HG0326120	OG0000067	+49*	F-box,KIX_2
HORVU.MOREX.r3.4HG0352410	OG0000067	+49*	F-box,KIX_2
HORVU.MOREX.r3.4HG0353050	OG0000067	+49*	F-box,KIX_2
HORVU.MOREX.r3.4HG0384630	OG0000067	+49*	F-box,KIX_2
HORVU.MOREX.r3.4HG0408560	OG0000067	+49*	NAM-associated
HORVU.MOREX.r3.4HG0409080	OG0000067	+49*	NAM-associated
HORVU.MOREX.r3.4HG0416810	OG0000067	+49*	F-box,KIX_2
HORVU.MOREX.r3.5HG0427270	OG0000067	+49*	F-box,KIX_2
HORVU.MOREX.r3.5HG0446220	OG0000067	+49*	NAM-associated
HORVU.MOREX.r3.5HG0447990	OG0000067	+49*	NAM-associated
HORVU.MOREX.r3.5HG0456120	OG0000067	+49*	UDPGT
HORVU.MOREX.r3.5HG0485240	OG0000067	+49*	F-box,KIX_2
HORVU.MOREX.r3.5HG0496730	OG0000067	+49*	F-box,KIX_2
HORVU.MOREX.r3.5HG0499330	OG0000067	+49*	NAM-associated
HORVU.MOREX.r3.5HG0500160	OG0000067	+49*	F-box,KIX_2
HORVU.MOREX.r3.5HG0503960	OG0000067	+49*	F-box,KIX_2
HORVU.MOREX.r3.5HG0510420	OG0000067	+49*	NAM-associated
HORVU.MOREX.r3.6HG0541450	OG0000067	+49*	F-box,KIX_2
HORVU.MOREX.r3.6HG0559520	OG0000067	+49*	F-box,KIX_2
HORVU.MOREX.r3.6HG0559930	OG0000067	+49*	F-box,KIX_2
HORVU.MOREX.r3.6HG0595070	OG0000067	+49*	UDPGT
HORVU.MOREX.r3.6HG0604940	OG0000067	+49*	F-box,KIX_2
HORVU.MOREX.r3.6HG0614220	OG0000067	+49*	NAM-associated
HORVU.MOREX.r3.6HG0630240	OG0000067	+49*	NAM-associated
HORVU.MOREX.r3.6HG0633030	OG0000067	+49*	F-box,KIX_2
HORVU.MOREX.r3.7HG0651410	OG0000067	+49*	F-box,KIX_2
HORVU.MOREX.r3.7HG0658330	OG0000067	+49*	NAM-associated
HORVU.MOREX.r3.7HG0680530	OG0000067	+49*	F-box,KIX_2
HORVU.MOREX.r3.7HG0706080	OG0000067	+49*	F-box,KIX_2
HORVU.MOREX.r3.7HG0709170	OG0000067	+49*	F-box,KIX_2
HORVU.MOREX.r3.7HG0725280	OG0000067	+49*	NAM-associated
HORVU.MOREX.r3.7HG0737840	OG0000067	+49*	F-box,KIX_2
HORVU.MOREX.r3.3HG0229090	OG0000071	+4*	LRRNT_2,LRR_1,LRR_8,Pkinase
HORVU.MOREX.r3.5HG0503300	OG0000071	+4*	LRRNT_2,LRR_1,LRR_8,Pkinase
HORVU.MOREX.r3.5HG0503340	OG0000071	+4*	LRRNT_2,LRR_1,LRR_8,Pkinase
HORVU.MOREX.r3.5HG0503380	OG0000071	+4*	LRRNT_2,LRR_1,LRR_8,Pkinase
HORVU.MOREX.r3.5HG0503400	OG0000071	+4*	LRRNT_2,LRR_1,LRR_8,Pkinase
HORVU.MOREX.r3.5HG0503420	OG0000071	+4*	LRRNT_2,LRR_1,LRR_8,Pkinase
HORVU.MOREX.r3.5HG0503440	OG0000071	+4*	LRRNT_2,LRR_1,LRR_8,Pkinase
HORVU.MOREX.r3.5HG0503450	OG0000071	+4*	LRRNT_2,LRR_1,LRR_8,Pkinase
HORVU.MOREX.r3.6HG0558220	OG0000071	+4*	LRRNT_2,LRR_1,LRR_8,Pkinase
HORVU.MOREX.r3.UnG0791200	OG0000071	+4*	LRRNT_2,LRR_1,LRR_8,Pkinase
HORVU.MOREX.r3.UnG0791240	OG0000071	+4*	LRRNT_2,LRR_1,LRR_8,Pkinase
HORVU.MOREX.r3.UnG0791250	OG0000071	+4*	LRRNT_2,LRR_1,LRR_8,Pkinase
HORVU.MOREX.r3.UnG0791290	OG0000071	+4*	LRRNT_2,LRR_1,LRR_8,Pkinase
HORVU.MOREX.r3.5HG0481860	OG0000076	+2*	Chloroa_b-bind
HORVU.MOREX.r3.5HG0481870	OG0000076	+2*	Chloroa_b-bind
HORVU.MOREX.r3.5HG0481890	OG0000076	+2*	Chloroa_b-bind
HORVU.MOREX.r3.5HG0481900	OG0000076	+2*	Chloroa_b-bind
HORVU.MOREX.r3.5HG0481920	OG0000076	+2*	Chloroa_b-bind
HORVU.MOREX.r3.5HG0481950	OG0000076	+2*	Chloroa_b-bind
HORVU.MOREX.r3.5HG0482040	OG0000076	+2*	Chloroa_b-bind
HORVU.MOREX.r3.5HG0482050	OG0000076	+2*	Chloroa_b-bind
HORVU.MOREX.r3.5HG0482060	OG0000076	+2*	Chloroa_b-bind
HORVU.MOREX.r3.5HG0482070	OG0000076	+2*	Chloroa_b-bind
HORVU.MOREX.r3.5HG0482080	OG0000076	+2*	Chloroa_b-bind
HORVU.MOREX.r3.6HG0605010	OG0000079	+2*	DUF569
HORVU.MOREX.r3.7HG0653530	OG0000079	+2*	DUF569
HORVU.MOREX.r3.7HG0653550	OG0000079	+2*	DUF569
HORVU.MOREX.r3.7HG0653560	OG0000079	+2*	DUF569
HORVU.MOREX.r3.7HG0653580	OG0000079	+2*	DUF569
HORVU.MOREX.r3.7HG0653620	OG0000079	+2*	DUF569
HORVU.MOREX.r3.7HG0653630	OG0000079	+2*	DUF569
HORVU.MOREX.r3.7HG0653650	OG0000079	+2*	DUF569
HORVU.MOREX.r3.7HG0654090	OG0000079	+2*	DUF569
HORVU.MOREX.r3.7HG0654110	OG0000079	+2*	DUF569
HORVU.MOREX.r3.7HG0656490	OG0000079	+2*	DUF569
HORVU.MOREX.r3.1HG0007610	OG0000081	+55*	PPR,PPR_2,PPR_3
HORVU.MOREX.r3.1HG0020460	OG0000081	+55*	MutS_I,MutS_II,MutS_III,MutS_IV,MutS_V
HORVU.MOREX.r3.1HG0045140	OG0000081	+55*	MutS_I,MutS_II,MutS_III,MutS_IV,MutS_V
HORVU.MOREX.r3.1HG0075120	OG0000081	+55*	PPR,PPR_2,PPR_3
HORVU.MOREX.r3.2HG0097870	OG0000081	+55*	MutS_I,MutS_II,MutS_III,MutS_IV,MutS_V
HORVU.MOREX.r3.2HG0114160	OG0000081	+55*	MutS_I,MutS_II,MutS_III,MutS_IV,MutS_V
HORVU.MOREX.r3.2HG0115100	OG0000081	+55*	MutS_I,MutS_II,MutS_III,MutS_IV,MutS_V
HORVU.MOREX.r3.2HG0190110	OG0000081	+55*	PPR,PPR_2,PPR_3
HORVU.MOREX.r3.2HG0213630	OG0000081	+55*	MutS_I,MutS_II,MutS_III,MutS_IV,MutS_V
HORVU.MOREX.r3.2HG0216200	OG0000081	+55*	MutS_I,MutS_II,MutS_III,MutS_IV,MutS_V
HORVU.MOREX.r3.3HG0238460	OG0000081	+55*	PPR,PPR_2,PPR_3
HORVU.MOREX.r3.3HG0251050	OG0000081	+55*	GST_C,tRNA_bind
HORVU.MOREX.r3.3HG0260850	OG0000081	+55*	MutS_I,MutS_II,MutS_III,MutS_IV,MutS_V
HORVU.MOREX.r3.3HG0265310	OG0000081	+55*	GST_C,tRNA_bind
HORVU.MOREX.r3.3HG0266160	OG0000081	+55*	GST_C,tRNA_bind
HORVU.MOREX.r3.3HG0293440	OG0000081	+55*	PPR,PPR_2,PPR_3
HORVU.MOREX.r3.4HG0356130	OG0000081	+55*	GST_C,tRNA_bind
HORVU.MOREX.r3.4HG0365010	OG0000081	+55*	MutS_I,MutS_II,MutS_III,MutS_IV,MutS_V
HORVU.MOREX.r3.4HG0406280	OG0000081	+55*	MutS_I,MutS_II,MutS_III,MutS_IV,MutS_V
HORVU.MOREX.r3.4HG0410920	OG0000081	+55*	GST_C,tRNA_bind
HORVU.MOREX.r3.4HG0413550	OG0000081	+55*	MutS_I,MutS_II,MutS_III,MutS_IV,MutS_V
HORVU.MOREX.r3.4HG0413850	OG0000081	+55*	PPR,PPR_2,PPR_3
HORVU.MOREX.r3.5HG0433180	OG0000081	+55*	MutS_I,MutS_II,MutS_III,MutS_IV,MutS_V
HORVU.MOREX.r3.5HG0441070	OG0000081	+55*	PPR,PPR_2,PPR_3
HORVU.MOREX.r3.5HG0444570	OG0000081	+55*	PPR,PPR_2,PPR_3
HORVU.MOREX.r3.5HG0458130	OG0000081	+55*	PPR,PPR_2,PPR_3
HORVU.MOREX.r3.5HG0458940	OG0000081	+55*	MutS_I,MutS_II,MutS_III,MutS_IV,MutS_V
HORVU.MOREX.r3.5HG0461490	OG0000081	+55*	MutS_I,MutS_II,MutS_III,MutS_IV,MutS_V
HORVU.MOREX.r3.5HG0467400	OG0000081	+55*	MutS_I,MutS_II,MutS_III,MutS_IV,MutS_V
HORVU.MOREX.r3.5HG0485480	OG0000081	+55*	GST_C,tRNA_bind
HORVU.MOREX.r3.5HG0490150	OG0000081	+55*	GST_C,tRNA_bind
HORVU.MOREX.r3.5HG0504460	OG0000081	+55*	MutS_I,MutS_II,MutS_III,MutS_IV,MutS_V
HORVU.MOREX.r3.5HG0513230	OG0000081	+55*	PPR,PPR_2,PPR_3
HORVU.MOREX.r3.5HG0527290	OG0000081	+55*	MutS_I,MutS_II,MutS_III,MutS_IV,MutS_V
HORVU.MOREX.r3.5HG0537200	OG0000081	+55*	MutS_I,MutS_II,MutS_III,MutS_IV,MutS_V
HORVU.MOREX.r3.6HG0574640	OG0000081	+55*	-
HORVU.MOREX.r3.6HG0581300	OG0000081	+55*	GST_C,tRNA_bind
HORVU.MOREX.r3.6HG0584310	OG0000081	+55*	GST_C,tRNA_bind
HORVU.MOREX.r3.6HG0599970	OG0000081	+55*	PPR,PPR_2,PPR_3
HORVU.MOREX.r3.6HG0600420	OG0000081	+55*	GST_C,tRNA_bind
HORVU.MOREX.r3.6HG0606560	OG0000081	+55*	GST_C,tRNA_bind
HORVU.MOREX.r3.6HG0623310	OG0000081	+55*	PPR,PPR_2,PPR_3
HORVU.MOREX.r3.6HG0623550	OG0000081	+55*	MutS_I,MutS_II,MutS_III,MutS_IV,MutS_V
HORVU.MOREX.r3.6HG0629970	OG0000081	+55*	PPR,PPR_2,PPR_3
HORVU.MOREX.r3.6HG0632920	OG0000081	+55*	MutS_I,MutS_II,MutS_III,MutS_IV,MutS_V
HORVU.MOREX.r3.7HG0635430	OG0000081	+55*	-
HORVU.MOREX.r3.7HG0659560	OG0000081	+55*	GST_C,tRNA_bind
HORVU.MOREX.r3.7HG0666490	OG0000081	+55*	PPR,PPR_2,PPR_3
HORVU.MOREX.r3.7HG0680360	OG0000081	+55*	MutS_I,MutS_II,MutS_III,MutS_IV,MutS_V
HORVU.MOREX.r3.7HG0683470	OG0000081	+55*	PPR,PPR_2,PPR_3
HORVU.MOREX.r3.7HG0686440	OG0000081	+55*	MutS_I,MutS_II,MutS_III,MutS_IV,MutS_V
HORVU.MOREX.r3.7HG0690820	OG0000081	+55*	MutS_I,MutS_II,MutS_III,MutS_IV,MutS_V
HORVU.MOREX.r3.7HG0701430	OG0000081	+55*	MutS_I,MutS_II,MutS_III,MutS_IV,MutS_V
HORVU.MOREX.r3.7HG0727200	OG0000081	+55*	MutS_I,MutS_II,MutS_III,MutS_IV,MutS_V
HORVU.MOREX.r3.7HG0744680	OG0000081	+55*	MutS_I,MutS_II,MutS_III,MutS_IV,MutS_V
HORVU.MOREX.r3.7HG0749120	OG0000081	+55*	MutS_I,MutS_II,MutS_III,MutS_IV,MutS_V
HORVU.MOREX.r3.1HG0026570	OG0000082	+2*	Oxidored_q4
HORVU.MOREX.r3.2HG0159350	OG0000082	+2*	Oxidored_q4
HORVU.MOREX.r3.2HG0179190	OG0000082	+2*	Oxidored_q4
HORVU.MOREX.r3.3HG0222920	OG0000082	+2*	Oxidored_q4
HORVU.MOREX.r3.3HG0223090	OG0000082	+2*	Oxidored_q4
HORVU.MOREX.r3.3HG0261990	OG0000082	+2*	Oxidored_q4
HORVU.MOREX.r3.6HG0602840	OG0000082	+2*	Oxidored_q4
HORVU.MOREX.r3.UnG0753440	OG0000082	+2*	Oxidored_q4
HORVU.MOREX.r3.UnG0753720	OG0000082	+2*	Oxidored_q4
HORVU.MOREX.r3.UnG0760810	OG0000082	+2*	Oxidored_q4
HORVU.MOREX.r3.UnG0761120	OG0000082	+2*	Oxidored_q4
HORVU.MOREX.r3.1HG0034760	OG0000088	+22*	HTH_Tnp_Tc3_2
HORVU.MOREX.r3.1HG0048180	OG0000088	+22*	-
HORVU.MOREX.r3.1HG0068760	OG0000088	+22*	Btz
HORVU.MOREX.r3.2HG0106270	OG0000088	+22*	Btz
HORVU.MOREX.r3.2HG0136880	OG0000088	+22*	-
HORVU.MOREX.r3.2HG0154210	OG0000088	+22*	HTH_Tnp_Tc3_2
HORVU.MOREX.r3.2HG0162800	OG0000088	+22*	Btz
HORVU.MOREX.r3.2HG0175150	OG0000088	+22*	Btz
HORVU.MOREX.r3.2HG0209420	OG0000088	+22*	HTH_Tnp_Tc3_2
HORVU.MOREX.r3.3HG0256350	OG0000088	+22*	-
HORVU.MOREX.r3.3HG0314930	OG0000088	+22*	HTH_Tnp_Tc3_2
HORVU.MOREX.r3.4HG0347350	OG0000088	+22*	HTH_Tnp_Tc3_2
HORVU.MOREX.r3.4HG0356950	OG0000088	+22*	Btz
HORVU.MOREX.r3.4HG0392290	OG0000088	+22*	HTH_Tnp_Tc3_2
HORVU.MOREX.r3.4HG0397470	OG0000088	+22*	-
HORVU.MOREX.r3.5HG0447660	OG0000088	+22*	-
HORVU.MOREX.r3.5HG0511200	OG0000088	+22*	-
HORVU.MOREX.r3.6HG0566260	OG0000088	+22*	-
HORVU.MOREX.r3.6HG0578500	OG0000088	+22*	-
HORVU.MOREX.r3.6HG0599650	OG0000088	+22*	HTH_Tnp_Tc3_2
HORVU.MOREX.r3.7HG0672910	OG0000088	+22*	-
HORVU.MOREX.r3.7HG0696580	OG0000088	+22*	-
HORVU.MOREX.r3.7HG0715880	OG0000088	+22*	-
HORVU.MOREX.r3.7HG0735980	OG0000088	+22*	HTH_Tnp_Tc3_2
HORVU.MOREX.r3.5HG0422780	OG0000093	+42*	Intron_maturas2,MatK_N
HORVU.MOREX.r3.5HG0423200	OG0000093	+42*	Intron_maturas2,MatK_N
HORVU.MOREX.r3.5HG0423530	OG0000093	+42*	Intron_maturas2,MatK_N
HORVU.MOREX.r3.UnG0754540	OG0000093	+42*	Intron_maturas2,MatK_N
HORVU.MOREX.r3.UnG0755690	OG0000093	+42*	Intron_maturas2,MatK_N
HORVU.MOREX.r3.UnG0756060	OG0000093	+42*	Intron_maturas2,MatK_N
HORVU.MOREX.r3.UnG0761920	OG0000093	+42*	Intron_maturas2,MatK_N
HORVU.MOREX.r3.UnG0762290	OG0000093	+42*	Intron_maturas2,MatK_N
HORVU.MOREX.r3.UnG0764200	OG0000093	+42*	Intron_maturas2,MatK_N
HORVU.MOREX.r3.UnG0764900	OG0000093	+42*	Intron_maturas2,MatK_N
HORVU.MOREX.r3.UnG0766480	OG0000093	+42*	Intron_maturas2,MatK_N
HORVU.MOREX.r3.UnG0767090	OG0000093	+42*	Intron_maturas2,MatK_N
HORVU.MOREX.r3.UnG0768040	OG0000093	+42*	Intron_maturas2,MatK_N
HORVU.MOREX.r3.UnG0770220	OG0000093	+42*	Intron_maturas2,MatK_N
HORVU.MOREX.r3.UnG0770510	OG0000093	+42*	Intron_maturas2,MatK_N
HORVU.MOREX.r3.UnG0772490	OG0000093	+42*	Intron_maturas2,MatK_N
HORVU.MOREX.r3.UnG0772870	OG0000093	+42*	Intron_maturas2,MatK_N
HORVU.MOREX.r3.UnG0774210	OG0000093	+42*	Intron_maturas2,MatK_N
HORVU.MOREX.r3.UnG0775100	OG0000093	+42*	Intron_maturas2,MatK_N
HORVU.MOREX.r3.UnG0776440	OG0000093	+42*	Intron_maturas2,MatK_N
HORVU.MOREX.r3.UnG0779010	OG0000093	+42*	Intron_maturas2,MatK_N
HORVU.MOREX.r3.UnG0779800	OG0000093	+42*	Intron_maturas2,MatK_N
HORVU.MOREX.r3.UnG0781330	OG0000093	+42*	Intron_maturas2,MatK_N
HORVU.MOREX.r3.UnG0785270	OG0000093	+42*	Intron_maturas2,MatK_N
HORVU.MOREX.r3.UnG0787520	OG0000093	+42*	Intron_maturas2,MatK_N
HORVU.MOREX.r3.UnG0787950	OG0000093	+42*	Intron_maturas2,MatK_N
HORVU.MOREX.r3.UnG0789400	OG0000093	+42*	Intron_maturas2,MatK_N
HORVU.MOREX.r3.UnG0791800	OG0000093	+42*	Intron_maturas2,MatK_N
HORVU.MOREX.r3.UnG0794730	OG0000093	+42*	Intron_maturas2,MatK_N
HORVU.MOREX.r3.UnG0796310	OG0000093	+42*	Intron_maturas2,MatK_N
HORVU.MOREX.r3.UnG0796820	OG0000093	+42*	Intron_maturas2,MatK_N
HORVU.MOREX.r3.UnG0797240	OG0000093	+42*	Intron_maturas2,MatK_N
HORVU.MOREX.r3.UnG0798790	OG0000093	+42*	Intron_maturas2,MatK_N
HORVU.MOREX.r3.UnG0800090	OG0000093	+42*	Intron_maturas2,MatK_N
HORVU.MOREX.r3.UnG0801270	OG0000093	+42*	Intron_maturas2,MatK_N
HORVU.MOREX.r3.UnG0803440	OG0000093	+42*	Intron_maturas2,MatK_N
HORVU.MOREX.r3.UnG0804970	OG0000093	+42*	Intron_maturas2,MatK_N
HORVU.MOREX.r3.UnG0807780	OG0000093	+42*	Intron_maturas2,MatK_N
HORVU.MOREX.r3.UnG0808940	OG0000093	+42*	Intron_maturas2,MatK_N
HORVU.MOREX.r3.UnG0811110	OG0000093	+42*	Intron_maturas2,MatK_N
HORVU.MOREX.r3.UnG0811310	OG0000093	+42*	Intron_maturas2,MatK_N
HORVU.MOREX.r3.UnG0811780	OG0000093	+42*	Intron_maturas2,MatK_N
HORVU.MOREX.r3.UnG0814020	OG0000093	+42*	Intron_maturas2,MatK_N
HORVU.MOREX.r3.UnG0815490	OG0000093	+42*	Intron_maturas2,MatK_N
HORVU.MOREX.r3.UnG0816610	OG0000093	+42*	Intron_maturas2,MatK_N
HORVU.MOREX.r3.2HG0212950	OG0000095	+1*	DUF247
HORVU.MOREX.r3.5HG0510670	OG0000095	+1*	zf-GRF
HORVU.MOREX.r3.7HG0712190	OG0000096	+2*	Myb_DNA-binding,Response_reg
HORVU.MOREX.r3.7HG0741860	OG0000096	+2*	Myb_DNA-binding,Response_reg
HORVU.MOREX.r3.7HG0741870	OG0000096	+2*	Myb_DNA-binding,Response_reg
HORVU.MOREX.r3.7HG0741880	OG0000096	+2*	Myb_DNA-binding,Response_reg
HORVU.MOREX.r3.7HG0741890	OG0000096	+2*	Myb_DNA-binding,Response_reg
HORVU.MOREX.r3.7HG0741970	OG0000096	+2*	Myb_DNA-binding,Response_reg
HORVU.MOREX.r3.7HG0741980	OG0000096	+2*	Myb_DNA-binding,Response_reg
HORVU.MOREX.r3.7HG0742040	OG0000096	+2*	Myb_DNA-binding,Response_reg
HORVU.MOREX.r3.7HG0743510	OG0000096	+2*	Myb_DNA-binding,Response_reg
HORVU.MOREX.r3.7HG0743980	OG0000096	+2*	Myb_DNA-binding,Response_reg
HORVU.MOREX.r3.7HG0747980	OG0000096	+2*	Myb_DNA-binding,Response_reg
HORVU.MOREX.r3.1HG0065380	OG0000098	+2*	DDE_Tnp_4
HORVU.MOREX.r3.2HG0098630	OG0000098	+2*	DDE_Tnp_4
HORVU.MOREX.r3.3HG0221610	OG0000098	+2*	DDE_Tnp_4
HORVU.MOREX.r3.3HG0258960	OG0000098	+2*	DDE_Tnp_4
HORVU.MOREX.r3.3HG0299000	OG0000098	+2*	DDE_Tnp_4
HORVU.MOREX.r3.4HG0346560	OG0000098	+2*	DDE_Tnp_4
HORVU.MOREX.r3.4HG0378770	OG0000098	+2*	DDE_Tnp_4
HORVU.MOREX.r3.5HG0480420	OG0000098	+2*	-
HORVU.MOREX.r3.6HG0623960	OG0000098	+2*	DDE_Tnp_4
HORVU.MOREX.r3.7HG0660160	OG0000098	+2*	DDE_Tnp_4
HORVU.MOREX.r3.7HG0733730	OG0000098	+2*	DDE_Tnp_4
HORVU.MOREX.r3.7HG0748790	OG0000098	+2*	Myb_DNA-bind_3
HORVU.MOREX.r3.2HG0122830	OG0000101	+11*	EamA
HORVU.MOREX.r3.2HG0131930	OG0000101	+11*	EamA
HORVU.MOREX.r3.2HG0144440	OG0000101	+11*	EamA
HORVU.MOREX.r3.2HG0174610	OG0000101	+11*	EamA
HORVU.MOREX.r3.2HG0182350	OG0000101	+11*	EamA
HORVU.MOREX.r3.3HG0280240	OG0000101	+11*	EamA
HORVU.MOREX.r3.3HG0286600	OG0000101	+11*	EamA
HORVU.MOREX.r3.4HG0338540	OG0000101	+11*	-
HORVU.MOREX.r3.4HG0405410	OG0000101	+11*	EamA
HORVU.MOREX.r3.5HG0479340	OG0000101	+11*	EamA
HORVU.MOREX.r3.5HG0509440	OG0000101	+11*	EamA
HORVU.MOREX.r3.6HG0593870	OG0000101	+11*	EamA
HORVU.MOREX.r3.7HG0653960	OG0000101	+11*	EamA
HORVU.MOREX.r3.7HG0670110	OG0000101	+11*	EamA
HORVU.MOREX.r3.7HG0698390	OG0000101	+11*	EamA
HORVU.MOREX.r3.5HG0423710	OG0000105	+20*	Oxidored_q6
HORVU.MOREX.r3.UnG0754710	OG0000105	+20*	Oxidored_q6
HORVU.MOREX.r3.UnG0755510	OG0000105	+20*	Oxidored_q6
HORVU.MOREX.r3.UnG0768640	OG0000105	+20*	Oxidored_q6
HORVU.MOREX.r3.UnG0770040	OG0000105	+20*	Oxidored_q6
HORVU.MOREX.r3.UnG0770690	OG0000105	+20*	Oxidored_q6
HORVU.MOREX.r3.UnG0772310	OG0000105	+20*	Oxidored_q6
HORVU.MOREX.r3.UnG0774040	OG0000105	+20*	Oxidored_q6
HORVU.MOREX.r3.UnG0774920	OG0000105	+20*	Oxidored_q6
HORVU.MOREX.r3.UnG0776260	OG0000105	+20*	Oxidored_q6
HORVU.MOREX.r3.UnG0777410	OG0000105	+20*	Oxidored_q6
HORVU.MOREX.r3.UnG0779200	OG0000105	+20*	Oxidored_q6
HORVU.MOREX.r3.UnG0779960	OG0000105	+20*	Oxidored_q6
HORVU.MOREX.r3.UnG0780150	OG0000105	+20*	Oxidored_q6
HORVU.MOREX.r3.UnG0781160	OG0000105	+20*	Oxidored_q6
HORVU.MOREX.r3.UnG0782760	OG0000105	+20*	Oxidored_q6
HORVU.MOREX.r3.UnG0788460	OG0000105	+20*	Oxidored_q6
HORVU.MOREX.r3.UnG0791620	OG0000105	+20*	Oxidored_q6
HORVU.MOREX.r3.UnG0795190	OG0000105	+20*	Oxidored_q6
HORVU.MOREX.r3.UnG0796130	OG0000105	+20*	Oxidored_q6
HORVU.MOREX.r3.UnG0802960	OG0000105	+20*	Oxidored_q6
HORVU.MOREX.r3.UnG0805150	OG0000105	+20*	Oxidored_q6
HORVU.MOREX.r3.UnG0805480	OG0000105	+20*	Oxidored_q6
HORVU.MOREX.r3.UnG0809110	OG0000105	+20*	Oxidored_q6
HORVU.MOREX.r3.UnG0809320	OG0000105	+20*	Oxidored_q6
HORVU.MOREX.r3.UnG0812340	OG0000105	+20*	Oxidored_q6
HORVU.MOREX.r3.2HG0212330	OG0000106	+23*	DUF2647
HORVU.MOREX.r3.5HG0423290	OG0000106	+23*	DUF2647
HORVU.MOREX.r3.6HG0585680	OG0000106	+23*	DUF2647
HORVU.MOREX.r3.7HG0737190	OG0000106	+23*	DUF2647
HORVU.MOREX.r3.UnG0754450	OG0000106	+23*	DUF2647
HORVU.MOREX.r3.UnG0755180	OG0000106	+23*	DUF2647
HORVU.MOREX.r3.UnG0755790	OG0000106	+23*	DUF2647
HORVU.MOREX.r3.UnG0755960	OG0000106	+23*	DUF2647
HORVU.MOREX.r3.UnG0762190	OG0000106	+23*	DUF2647
HORVU.MOREX.r3.UnG0764810	OG0000106	+23*	DUF2647
HORVU.MOREX.r3.UnG0766030	OG0000106	+23*	DUF2647
HORVU.MOREX.r3.UnG0775940	OG0000106	+23*	DUF2647
HORVU.MOREX.r3.UnG0777090	OG0000106	+23*	DUF2647
HORVU.MOREX.r3.UnG0778720	OG0000106	+23*	DUF2647
HORVU.MOREX.r3.UnG0779700	OG0000106	+23*	DUF2647
HORVU.MOREX.r3.UnG0781440	OG0000106	+23*	DUF2647
HORVU.MOREX.r3.UnG0784450	OG0000106	+23*	DUF2647
HORVU.MOREX.r3.UnG0787420	OG0000106	+23*	DUF2647
HORVU.MOREX.r3.UnG0790340	OG0000106	+23*	DUF2647
HORVU.MOREX.r3.UnG0790510	OG0000106	+23*	DUF2647
HORVU.MOREX.r3.UnG0792320	OG0000106	+23*	DUF2647
HORVU.MOREX.r3.UnG0794020	OG0000106	+23*	DUF2647
HORVU.MOREX.r3.UnG0794630	OG0000106	+23*	DUF2647
HORVU.MOREX.r3.UnG0799800	OG0000106	+23*	DUF2647
HORVU.MOREX.r3.UnG0802850	OG0000106	+23*	DUF2647
HORVU.MOREX.r3.UnG0803540	OG0000106	+23*	DUF2647
HORVU.MOREX.r3.UnG0810290	OG0000106	+23*	DUF2647
HORVU.MOREX.r3.UnG0811210	OG0000106	+23*	DUF2647
HORVU.MOREX.r3.UnG0815590	OG0000106	+23*	DUF2647
HORVU.MOREX.r3.UnG0815770	OG0000106	+23*	DUF2647
HORVU.MOREX.r3.7HG0668720	OG0000110	+5*	NAM
HORVU.MOREX.r3.7HG0669390	OG0000110	+5*	NAM
HORVU.MOREX.r3.7HG0669910	OG0000110	+5*	NAM
HORVU.MOREX.r3.7HG0669930	OG0000110	+5*	NAM
HORVU.MOREX.r3.7HG0670000	OG0000110	+5*	NAM
HORVU.MOREX.r3.7HG0670950	OG0000110	+5*	NAM
HORVU.MOREX.r3.7HG0670970	OG0000110	+5*	NAM
HORVU.MOREX.r3.7HG0671010	OG0000110	+5*	NAM
HORVU.MOREX.r3.7HG0671160	OG0000110	+5*	NAM
HORVU.MOREX.r3.7HG0671170	OG0000110	+5*	NAM
HORVU.MOREX.r3.7HG0671220	OG0000110	+5*	NAM
HORVU.MOREX.r3.7HG0671300	OG0000110	+5*	NAM
HORVU.MOREX.r3.7HG0671420	OG0000110	+5*	NAM
HORVU.MOREX.r3.7HG0678520	OG0000110	+5*	NAM
HORVU.MOREX.r3.1HG0017340	OG0000112	+4*	-
HORVU.MOREX.r3.2HG0124780	OG0000112	+4*	-
HORVU.MOREX.r3.2HG0185260	OG0000112	+4*	-
HORVU.MOREX.r3.5HG0474110	OG0000112	+4*	FAR1,MULE
HORVU.MOREX.r3.5HG0507120	OG0000112	+4*	FAR1,MULE
HORVU.MOREX.r3.5HG0521230	OG0000112	+4*	-
HORVU.MOREX.r3.7HG0652840	OG0000113	+2*	NB-ARC
HORVU.MOREX.r3.7HG0652850	OG0000113	+2*	NB-ARC
HORVU.MOREX.r3.7HG0652860	OG0000113	+2*	NB-ARC
HORVU.MOREX.r3.7HG0652870	OG0000113	+2*	NB-ARC
HORVU.MOREX.r3.7HG0652880	OG0000113	+2*	NB-ARC
HORVU.MOREX.r3.7HG0652890	OG0000113	+2*	NB-ARC
HORVU.MOREX.r3.7HG0652900	OG0000113	+2*	NB-ARC
HORVU.MOREX.r3.7HG0652910	OG0000113	+2*	NB-ARC
HORVU.MOREX.r3.7HG0652930	OG0000113	+2*	NB-ARC
HORVU.MOREX.r3.7HG0652950	OG0000113	+2*	NB-ARC
HORVU.MOREX.r3.7HG0725910	OG0000113	+2*	NB-ARC
HORVU.MOREX.r3.1HG0013310	OG0000117	+3*	LTP_2
HORVU.MOREX.r3.1HG0013330	OG0000117	+3*	LTP_2
HORVU.MOREX.r3.1HG0013340	OG0000117	+3*	LTP_2
HORVU.MOREX.r3.1HG0013400	OG0000117	+3*	LTP_2
HORVU.MOREX.r3.1HG0013450	OG0000117	+3*	LTP_2
HORVU.MOREX.r3.1HG0013480	OG0000117	+3*	LTP_2
HORVU.MOREX.r3.1HG0013490	OG0000117	+3*	LTP_2
HORVU.MOREX.r3.1HG0013510	OG0000117	+3*	LTP_2
HORVU.MOREX.r3.1HG0013540	OG0000117	+3*	LTP_2
HORVU.MOREX.r3.1HG0013570	OG0000117	+3*	LTP_2
HORVU.MOREX.r3.1HG0013590	OG0000117	+3*	LTP_2
HORVU.MOREX.r3.6HG0541040	OG0000126	+5*	GUB_WAK_bind,Pkinase
HORVU.MOREX.r3.6HG0542370	OG0000126	+5*	GUB_WAK_bind,Pkinase
HORVU.MOREX.r3.6HG0542390	OG0000126	+5*	GUB_WAK_bind,Pkinase
HORVU.MOREX.r3.6HG0542410	OG0000126	+5*	GUB_WAK_bind,Pkinase
HORVU.MOREX.r3.6HG0542460	OG0000126	+5*	GUB_WAK_bind,Pkinase
HORVU.MOREX.r3.6HG0542490	OG0000126	+5*	GUB_WAK_bind,Pkinase
HORVU.MOREX.r3.6HG0542550	OG0000126	+5*	GUB_WAK_bind,Pkinase
HORVU.MOREX.r3.6HG0545380	OG0000126	+5*	GUB_WAK_bind,Pkinase
HORVU.MOREX.r3.6HG0545390	OG0000126	+5*	GUB_WAK_bind,Pkinase,Pkinase_Tyr
HORVU.MOREX.r3.7HG0736720	OG0000126	+5*	EGF_CA,GUB_WAK_bind,Pkinase
HORVU.MOREX.r3.UnG0795730	OG0000126	+5*	GUB_WAK_bind,Pkinase
HORVU.MOREX.r3.1HG0027880	OG0000130	+43*	-
HORVU.MOREX.r3.1HG0042400	OG0000130	+43*	-
HORVU.MOREX.r3.1HG0045800	OG0000130	+43*	-
HORVU.MOREX.r3.1HG0046810	OG0000130	+43*	-
HORVU.MOREX.r3.1HG0052910	OG0000130	+43*	-
HORVU.MOREX.r3.1HG0053080	OG0000130	+43*	-
HORVU.MOREX.r3.1HG0061440	OG0000130	+43*	-
HORVU.MOREX.r3.1HG0086690	OG0000130	+43*	-
HORVU.MOREX.r3.2HG0100140	OG0000130	+43*	-
HORVU.MOREX.r3.2HG0126210	OG0000130	+43*	-
HORVU.MOREX.r3.2HG0136040	OG0000130	+43*	-
HORVU.MOREX.r3.2HG0136370	OG0000130	+43*	-
HORVU.MOREX.r3.2HG0159020	OG0000130	+43*	-
HORVU.MOREX.r3.2HG0178070	OG0000130	+43*	-
HORVU.MOREX.r3.3HG0227740	OG0000130	+43*	-
HORVU.MOREX.r3.3HG0241840	OG0000130	+43*	-
HORVU.MOREX.r3.3HG0252550	OG0000130	+43*	-
HORVU.MOREX.r3.3HG0258980	OG0000130	+43*	-
HORVU.MOREX.r3.3HG0260690	OG0000130	+43*	-
HORVU.MOREX.r3.3HG0260740	OG0000130	+43*	-
HORVU.MOREX.r3.3HG0270850	OG0000130	+43*	-
HORVU.MOREX.r3.3HG0274020	OG0000130	+43*	-
HORVU.MOREX.r3.3HG0274120	OG0000130	+43*	-
HORVU.MOREX.r3.3HG0281520	OG0000130	+43*	-
HORVU.MOREX.r3.3HG0286010	OG0000130	+43*	-
HORVU.MOREX.r3.4HG0351810	OG0000130	+43*	-
HORVU.MOREX.r3.4HG0352640	OG0000130	+43*	-
HORVU.MOREX.r3.4HG0409340	OG0000130	+43*	-
HORVU.MOREX.r3.5HG0428640	OG0000130	+43*	-
HORVU.MOREX.r3.5HG0445060	OG0000130	+43*	-
HORVU.MOREX.r3.5HG0470520	OG0000130	+43*	-
HORVU.MOREX.r3.6HG0544570	OG0000130	+43*	-
HORVU.MOREX.r3.6HG0571930	OG0000130	+43*	-
HORVU.MOREX.r3.6HG0573010	OG0000130	+43*	-
HORVU.MOREX.r3.6HG0598480	OG0000130	+43*	-
HORVU.MOREX.r3.6HG0598860	OG0000130	+43*	-
HORVU.MOREX.r3.6HG0599980	OG0000130	+43*	-
HORVU.MOREX.r3.6HG0603890	OG0000130	+43*	-
HORVU.MOREX.r3.6HG0606440	OG0000130	+43*	-
HORVU.MOREX.r3.6HG0612630	OG0000130	+43*	-
HORVU.MOREX.r3.6HG0619970	OG0000130	+43*	-
HORVU.MOREX.r3.6HG0621370	OG0000130	+43*	-
HORVU.MOREX.r3.6HG0634160	OG0000130	+43*	-
HORVU.MOREX.r3.7HG0657440	OG0000130	+43*	-
HORVU.MOREX.r3.7HG0684520	OG0000130	+43*	-
HORVU.MOREX.r3.7HG0699820	OG0000130	+43*	-
HORVU.MOREX.r3.7HG0716860	OG0000130	+43*	-
HORVU.MOREX.r3.1HG0038710	OG0000134	+8*	NAM-associated
HORVU.MOREX.r3.2HG0120250	OG0000134	+8*	DUF1191
HORVU.MOREX.r3.2HG0214220	OG0000134	+8*	NAM-associated
HORVU.MOREX.r3.3HG0271370	OG0000134	+8*	NAM-associated
HORVU.MOREX.r3.3HG0287380	OG0000134	+8*	DUF1191
HORVU.MOREX.r3.3HG0311260	OG0000134	+8*	DUF1191
HORVU.MOREX.r3.4HG0379460	OG0000134	+8*	NAM-associated
HORVU.MOREX.r3.5HG0465730	OG0000134	+8*	NAM-associated
HORVU.MOREX.r3.5HG0487920	OG0000134	+8*	DUF1191
HORVU.MOREX.r3.5HG0504900	OG0000134	+8*	DUF1191
HORVU.MOREX.r3.5HG0514780	OG0000134	+8*	DUF1191
HORVU.MOREX.r3.6HG0621390	OG0000134	+8*	NAM-associated
HORVU.MOREX.r3.6HG0622210	OG0000134	+8*	NAM-associated
HORVU.MOREX.r3.6HG0626470	OG0000134	+8*	DUF1191
HORVU.MOREX.r3.5HG0536890	OG0000135	+4*	LRRNT_2,LRR_1,LRR_6,LRR_8
HORVU.MOREX.r3.6HG0545860	OG0000135	+4*	LRRNT_2,LRR_1,LRR_6,LRR_8
HORVU.MOREX.r3.6HG0545870	OG0000135	+4*	LRRNT_2,LRR_1,LRR_6,LRR_8
HORVU.MOREX.r3.6HG0545880	OG0000135	+4*	LRRNT_2,LRR_1,LRR_6,LRR_8
HORVU.MOREX.r3.6HG0545890	OG0000135	+4*	LRRNT_2,LRR_1,LRR_6,LRR_8
HORVU.MOREX.r3.6HG0545900	OG0000135	+4*	LRRNT_2,LRR_1,LRR_6,LRR_8
HORVU.MOREX.r3.6HG0545910	OG0000135	+4*	LRRNT_2,LRR_1,LRR_6,LRR_8
HORVU.MOREX.r3.6HG0545920	OG0000135	+4*	LRRNT_2,LRR_1,LRR_6,LRR_8
HORVU.MOREX.r3.6HG0545930	OG0000135	+4*	LRRNT_2,LRR_1,LRR_6,LRR_8
HORVU.MOREX.r3.6HG0545940	OG0000135	+4*	LRRNT_2,LRR_1,LRR_6,LRR_8
HORVU.MOREX.r3.5HG0423750	OG0000145	+19*	RuBisCO_large,RuBisCO_large_N
HORVU.MOREX.r3.5HG0483130	OG0000145	+19*	RuBisCO_large,RuBisCO_large_N
HORVU.MOREX.r3.UnG0754740	OG0000145	+19*	RuBisCO_large,RuBisCO_large_N
HORVU.MOREX.r3.UnG0755480	OG0000145	+19*	RuBisCO_large,RuBisCO_large_N
HORVU.MOREX.r3.UnG0767270	OG0000145	+19*	RuBisCO_large,RuBisCO_large_N
HORVU.MOREX.r3.UnG0768610	OG0000145	+19*	RuBisCO_large,RuBisCO_large_N
HORVU.MOREX.r3.UnG0774010	OG0000145	+19*	RuBisCO_large,RuBisCO_large_N
HORVU.MOREX.r3.UnG0774890	OG0000145	+19*	RuBisCO_large,RuBisCO_large_N
HORVU.MOREX.r3.UnG0777380	OG0000145	+19*	RuBisCO_large,RuBisCO_large_N
HORVU.MOREX.r3.UnG0778480	OG0000145	+19*	RuBisCO_large,RuBisCO_large_N
HORVU.MOREX.r3.UnG0779990	OG0000145	+19*	RuBisCO_large,RuBisCO_large_N
HORVU.MOREX.r3.UnG0781130	OG0000145	+19*	RuBisCO_large,RuBisCO_large_N
HORVU.MOREX.r3.UnG0782790	OG0000145	+19*	RuBisCO_large,RuBisCO_large_N
HORVU.MOREX.r3.UnG0784720	OG0000145	+19*	RuBisCO_large,RuBisCO_large_N
HORVU.MOREX.r3.UnG0785830	OG0000145	+19*	RuBisCO_large,RuBisCO_large_N
HORVU.MOREX.r3.UnG0791590	OG0000145	+19*	RuBisCO_large,RuBisCO_large_N
HORVU.MOREX.r3.UnG0792030	OG0000145	+19*	RuBisCO_large,RuBisCO_large_N
HORVU.MOREX.r3.UnG0796100	OG0000145	+19*	RuBisCO_large,RuBisCO_large_N
HORVU.MOREX.r3.UnG0797030	OG0000145	+19*	RuBisCO_large,RuBisCO_large_N
HORVU.MOREX.r3.UnG0802570	OG0000145	+19*	RuBisCO_large,RuBisCO_large_N
HORVU.MOREX.r3.UnG0805450	OG0000145	+19*	RuBisCO_large,RuBisCO_large_N
HORVU.MOREX.r3.UnG0806120	OG0000145	+19*	RuBisCO_large,RuBisCO_large_N
HORVU.MOREX.r3.UnG0809590	OG0000145	+19*	RuBisCO_large,RuBisCO_large_N
HORVU.MOREX.r3.UnG0812370	OG0000145	+19*	RuBisCO_large,RuBisCO_large_N
HORVU.MOREX.r3.UnG0813420	OG0000145	+19*	RuBisCO_large,RuBisCO_large_N
HORVU.MOREX.r3.UnG0815470	OG0000145	+19*	RuBisCO_large,RuBisCO_large_N
HORVU.MOREX.r3.2HG0119380	OG0000150	+16*	Transposase_24
HORVU.MOREX.r3.2HG0128430	OG0000150	+16*	Transposase_24
HORVU.MOREX.r3.2HG0143760	OG0000150	+16*	Transposase_24
HORVU.MOREX.r3.2HG0164300	OG0000150	+16*	Transposase_24
HORVU.MOREX.r3.3HG0241610	OG0000150	+16*	Transposase_24
HORVU.MOREX.r3.3HG0265530	OG0000150	+16*	Transposase_24
HORVU.MOREX.r3.3HG0326570	OG0000150	+16*	Transposase_24
HORVU.MOREX.r3.3HG0326650	OG0000150	+16*	Transposase_24
HORVU.MOREX.r3.4HG0362630	OG0000150	+16*	Transposase_24
HORVU.MOREX.r3.4HG0372210	OG0000150	+16*	Transposase_24
HORVU.MOREX.r3.4HG0374880	OG0000150	+16*	Transposase_24
HORVU.MOREX.r3.5HG0436630	OG0000150	+16*	Transposase_24
HORVU.MOREX.r3.5HG0444020	OG0000150	+16*	Transposase_24
HORVU.MOREX.r3.5HG0476780	OG0000150	+16*	Transposase_24
HORVU.MOREX.r3.5HG0513750	OG0000150	+16*	Transposase_24
HORVU.MOREX.r3.6HG0577580	OG0000150	+16*	Transposase_24
HORVU.MOREX.r3.6HG0603250	OG0000150	+16*	Transposase_24
HORVU.MOREX.r3.6HG0623570	OG0000150	+16*	Transposase_24
HORVU.MOREX.r3.7HG0699790	OG0000150	+16*	Transposase_24
HORVU.MOREX.r3.7HG0718510	OG0000150	+16*	Transposase_24
HORVU.MOREX.r3.2HG0101480	OG0000151	+3*	Amino_oxidase,CMAS,NAD_binding_8
HORVU.MOREX.r3.2HG0101520	OG0000151	+3*	Amino_oxidase,CMAS,NAD_binding_8
HORVU.MOREX.r3.2HG0106860	OG0000151	+3*	Amino_oxidase,CMAS,NAD_binding_8
HORVU.MOREX.r3.2HG0212610	OG0000151	+3*	Amino_oxidase,CMAS,NAD_binding_8
HORVU.MOREX.r3.2HG0212630	OG0000151	+3*	Amino_oxidase,CMAS,NAD_binding_8
HORVU.MOREX.r3.2HG0212650	OG0000151	+3*	Amino_oxidase,CMAS,NAD_binding_8
HORVU.MOREX.r3.2HG0212670	OG0000151	+3*	Amino_oxidase,CMAS,NAD_binding_8
HORVU.MOREX.r3.2HG0212690	OG0000151	+3*	Amino_oxidase,CMAS,NAD_binding_8
HORVU.MOREX.r3.2HG0212750	OG0000151	+3*	Amino_oxidase,CMAS,NAD_binding_8
HORVU.MOREX.r3.1HG0020730	OG0000155	+23*	zf-GRF
HORVU.MOREX.r3.1HG0022080	OG0000155	+23*	zf-GRF
HORVU.MOREX.r3.1HG0049440	OG0000155	+23*	zf-GRF
HORVU.MOREX.r3.1HG0050240	OG0000155	+23*	zf-GRF
HORVU.MOREX.r3.1HG0050410	OG0000155	+23*	zf-GRF
HORVU.MOREX.r3.1HG0056170	OG0000155	+23*	zf-GRF
HORVU.MOREX.r3.2HG0126480	OG0000155	+23*	zf-GRF
HORVU.MOREX.r3.2HG0202470	OG0000155	+23*	zf-GRF
HORVU.MOREX.r3.3HG0243240	OG0000155	+23*	zf-GRF
HORVU.MOREX.r3.3HG0253240	OG0000155	+23*	zf-GRF
HORVU.MOREX.r3.3HG0257100	OG0000155	+23*	zf-GRF
HORVU.MOREX.r3.3HG0277140	OG0000155	+23*	zf-GRF
HORVU.MOREX.r3.3HG0311590	OG0000155	+23*	zf-GRF
HORVU.MOREX.r3.4HG0381600	OG0000155	+23*	zf-GRF
HORVU.MOREX.r3.4HG0389900	OG0000155	+23*	zf-GRF
HORVU.MOREX.r3.5HG0441050	OG0000155	+23*	zf-GRF
HORVU.MOREX.r3.5HG0445740	OG0000155	+23*	zf-GRF
HORVU.MOREX.r3.5HG0455640	OG0000155	+23*	zf-GRF
HORVU.MOREX.r3.5HG0464560	OG0000155	+23*	zf-GRF
HORVU.MOREX.r3.5HG0530330	OG0000155	+23*	zf-GRF
HORVU.MOREX.r3.6HG0571590	OG0000155	+23*	zf-GRF
HORVU.MOREX.r3.6HG0574980	OG0000155	+23*	zf-GRF
HORVU.MOREX.r3.6HG0590710	OG0000155	+23*	zf-GRF
HORVU.MOREX.r3.6HG0597380	OG0000155	+23*	zf-GRF
HORVU.MOREX.r3.7HG0673540	OG0000155	+23*	zf-GRF
HORVU.MOREX.r3.7HG0676990	OG0000155	+23*	zf-GRF
HORVU.MOREX.r3.7HG0681820	OG0000155	+23*	zf-GRF
HORVU.MOREX.r3.7HG0688110	OG0000155	+23*	zf-GRF
HORVU.MOREX.r3.7HG0710270	OG0000155	+23*	zf-GRF
HORVU.MOREX.r3.7HG0740380	OG0000155	+23*	zf-GRF
HORVU.MOREX.r3.1HG0017900	OG0000156	+7*	RVT_3,zf-RVT
HORVU.MOREX.r3.1HG0064670	OG0000156	+7*	RVT_3,zf-RVT
HORVU.MOREX.r3.1HG0071240	OG0000156	+7*	DUF568
HORVU.MOREX.r3.1HG0085220	OG0000156	+7*	DUF568
HORVU.MOREX.r3.5HG0419570	OG0000156	+7*	RVT_3,zf-RVT
HORVU.MOREX.r3.5HG0465180	OG0000156	+7*	RVT_3,zf-RVT
HORVU.MOREX.r3.5HG0496990	OG0000156	+7*	RVT_3,zf-RVT
HORVU.MOREX.r3.5HG0533970	OG0000156	+7*	RVT_3,zf-RVT
HORVU.MOREX.r3.6HG0578730	OG0000156	+7*	RVT_3,zf-RVT
HORVU.MOREX.r3.7HG0691110	OG0000156	+7*	RVT_3,zf-RVT
HORVU.MOREX.r3.7HG0731170	OG0000156	+7*	RVT_3,zf-RVT
HORVU.MOREX.r3.7HG0732760	OG0000156	+7*	RVT_3,zf-RVT
HORVU.MOREX.r3.1HG0040970	OG0000161	+31*	DBD_Tnp_Mut,PMD
HORVU.MOREX.r3.2HG0106910	OG0000161	+31*	DBD_Tnp_Mut,PMD
HORVU.MOREX.r3.2HG0151760	OG0000161	+31*	DBD_Tnp_Mut,PMD
HORVU.MOREX.r3.2HG0203870	OG0000161	+31*	DBD_Tnp_Mut,PMD
HORVU.MOREX.r3.3HG0218970	OG0000161	+31*	DBD_Tnp_Mut,PMD
HORVU.MOREX.r3.3HG0236650	OG0000161	+31*	DBD_Tnp_Mut,PMD
HORVU.MOREX.r3.3HG0241890	OG0000161	+31*	DBD_Tnp_Mut,PMD
HORVU.MOREX.r3.3HG0252590	OG0000161	+31*	DBD_Tnp_Mut,PMD
HORVU.MOREX.r3.3HG0289210	OG0000161	+31*	DBD_Tnp_Mut,PMD
HORVU.MOREX.r3.3HG0305060	OG0000161	+31*	PMD
HORVU.MOREX.r3.4HG0358470	OG0000161	+31*	DBD_Tnp_Mut,PMD
HORVU.MOREX.r3.4HG0372020	OG0000161	+31*	DBD_Tnp_Mut,PMD
HORVU.MOREX.r3.4HG0403310	OG0000161	+31*	PMD
HORVU.MOREX.r3.4HG0416140	OG0000161	+31*	PMD
HORVU.MOREX.r3.5HG0439130	OG0000161	+31*	DBD_Tnp_Mut,PMD
HORVU.MOREX.r3.5HG0462880	OG0000161	+31*	DBD_Tnp_Mut,PMD
HORVU.MOREX.r3.5HG0464230	OG0000161	+31*	DBD_Tnp_Mut,PMD
HORVU.MOREX.r3.5HG0475720	OG0000161	+31*	PMD
HORVU.MOREX.r3.5HG0516800	OG0000161	+31*	DBD_Tnp_Mut,PMD
HORVU.MOREX.r3.5HG0534920	OG0000161	+31*	PMD
HORVU.MOREX.r3.6HG0550530	OG0000161	+31*	DBD_Tnp_Mut,PMD
HORVU.MOREX.r3.6HG0560870	OG0000161	+31*	PMD
HORVU.MOREX.r3.6HG0561190	OG0000161	+31*	DBD_Tnp_Mut,PMD
HORVU.MOREX.r3.6HG0592550	OG0000161	+31*	DBD_Tnp_Mut,PMD
HORVU.MOREX.r3.6HG0593310	OG0000161	+31*	DBD_Tnp_Mut,PMD
HORVU.MOREX.r3.6HG0617180	OG0000161	+31*	DBD_Tnp_Mut,PMD
HORVU.MOREX.r3.7HG0637480	OG0000161	+31*	PMD
HORVU.MOREX.r3.7HG0656050	OG0000161	+31*	DBD_Tnp_Mut,PMD
HORVU.MOREX.r3.7HG0670720	OG0000161	+31*	DBD_Tnp_Mut,PMD
HORVU.MOREX.r3.7HG0691770	OG0000161	+31*	PMD
HORVU.MOREX.r3.7HG0706400	OG0000161	+31*	PMD
HORVU.MOREX.r3.7HG0722090	OG0000161	+31*	DBD_Tnp_Mut,PMD
HORVU.MOREX.r3.3HG0218870	OG0000167	+2*	-
HORVU.MOREX.r3.3HG0218880	OG0000167	+2*	-
HORVU.MOREX.r3.3HG0218890	OG0000167	+2*	-
HORVU.MOREX.r3.3HG0218920	OG0000167	+2*	-
HORVU.MOREX.r3.3HG0218930	OG0000167	+2*	-
HORVU.MOREX.r3.3HG0218950	OG0000167	+2*	-
HORVU.MOREX.r3.3HG0218960	OG0000167	+2*	-
HORVU.MOREX.r3.3HG0219850	OG0000167	+2*	-
HORVU.MOREX.r3.4HG0395340	OG0000167	+2*	-
HORVU.MOREX.r3.7HG0738400	OG0000173	+8*	Hydrophob_seed
HORVU.MOREX.r3.7HG0738410	OG0000173	+8*	Hydrophob_seed
HORVU.MOREX.r3.7HG0738430	OG0000173	+8*	Hydrophob_seed
HORVU.MOREX.r3.7HG0738440	OG0000173	+8*	Hydrophob_seed
HORVU.MOREX.r3.7HG0738450	OG0000173	+8*	Hydrophob_seed
HORVU.MOREX.r3.7HG0738460	OG0000173	+8*	Hydrophob_seed
HORVU.MOREX.r3.7HG0738470	OG0000173	+8*	Hydrophob_seed
HORVU.MOREX.r3.7HG0738480	OG0000173	+8*	Hydrophob_seed
HORVU.MOREX.r3.7HG0738490	OG0000173	+8*	Hydrophob_seed
HORVU.MOREX.r3.7HG0738500	OG0000173	+8*	Hydrophob_seed
HORVU.MOREX.r3.7HG0738510	OG0000173	+8*	Hydrophob_seed
HORVU.MOREX.r3.7HG0738520	OG0000173	+8*	Hydrophob_seed
HORVU.MOREX.r3.7HG0738530	OG0000173	+8*	Hydrophob_seed
HORVU.MOREX.r3.7HG0738560	OG0000173	+8*	Hydrophob_seed
HORVU.MOREX.r3.1HG0004130	OG0000179	+26*	RVT_1,RVT_3,zf-CCHC_4,zf-RVT
HORVU.MOREX.r3.1HG0020430	OG0000179	+26*	RVT_1,RVT_3,zf-CCHC_4,zf-RVT
HORVU.MOREX.r3.1HG0064090	OG0000179	+26*	RVT_1,RVT_3,zf-CCHC_4,zf-RVT
HORVU.MOREX.r3.1HG0071190	OG0000179	+26*	RVT_1,RVT_3,zf-CCHC_4,zf-RVT
HORVU.MOREX.r3.2HG0100090	OG0000179	+26*	RVT_1,RVT_3,zf-CCHC_4,zf-RVT
HORVU.MOREX.r3.2HG0101140	OG0000179	+26*	RVT_1,RVT_3,zf-CCHC_4,zf-RVT
HORVU.MOREX.r3.2HG0101320	OG0000179	+26*	RVT_1,RVT_3,zf-CCHC_4,zf-RVT
HORVU.MOREX.r3.2HG0114890	OG0000179	+26*	RVT_1,RVT_3,zf-CCHC_4,zf-RVT
HORVU.MOREX.r3.2HG0182820	OG0000179	+26*	RVT_1,RVT_3,zf-CCHC_4,zf-RVT
HORVU.MOREX.r3.2HG0201690	OG0000179	+26*	RVT_1,RVT_3,zf-CCHC_4,zf-RVT
HORVU.MOREX.r3.2HG0203980	OG0000179	+26*	RVT_1,RVT_3,zf-CCHC_4,zf-RVT
HORVU.MOREX.r3.2HG0204450	OG0000179	+26*	RVT_1,RVT_3,zf-CCHC_4,zf-RVT
HORVU.MOREX.r3.2HG0216140	OG0000179	+26*	RVT_1,RVT_3,zf-CCHC_4,zf-RVT
HORVU.MOREX.r3.3HG0286090	OG0000179	+26*	RVT_1,RVT_3,zf-CCHC_4,zf-RVT
HORVU.MOREX.r3.3HG0286960	OG0000179	+26*	RVT_1,RVT_3,zf-CCHC_4,zf-RVT
HORVU.MOREX.r3.3HG0298420	OG0000179	+26*	RVT_1,RVT_3,zf-CCHC_4,zf-RVT
HORVU.MOREX.r3.3HG0302650	OG0000179	+26*	RVT_1,RVT_3,zf-CCHC_4,zf-RVT
HORVU.MOREX.r3.5HG0422380	OG0000179	+26*	RVT_1,RVT_3,zf-CCHC_4,zf-RVT
HORVU.MOREX.r3.5HG0426790	OG0000179	+26*	RVT_1,RVT_3,zf-CCHC_4,zf-RVT
HORVU.MOREX.r3.5HG0440030	OG0000179	+26*	RVT_1,RVT_3,zf-CCHC_4,zf-RVT
HORVU.MOREX.r3.5HG0489600	OG0000179	+26*	RVT_1,RVT_3,zf-CCHC_4,zf-RVT
HORVU.MOREX.r3.5HG0495450	OG0000179	+26*	RVT_1,RVT_3,zf-CCHC_4,zf-RVT
HORVU.MOREX.r3.5HG0535140	OG0000179	+26*	RVT_1,RVT_3,zf-CCHC_4,zf-RVT
HORVU.MOREX.r3.6HG0579510	OG0000179	+26*	RVT_1,RVT_3,zf-CCHC_4,zf-RVT
HORVU.MOREX.r3.7HG0646260	OG0000179	+26*	RVT_1,RVT_3,zf-CCHC_4,zf-RVT
HORVU.MOREX.r3.7HG0652260	OG0000179	+26*	RVT_1,RVT_3,zf-CCHC_4,zf-RVT
HORVU.MOREX.r3.7HG0722030	OG0000179	+26*	RVT_1,RVT_3,zf-CCHC_4,zf-RVT
HORVU.MOREX.r3.1HG0015000	OG0000181	+7*	-
HORVU.MOREX.r3.1HG0017090	OG0000181	+7*	-
HORVU.MOREX.r3.2HG0161150	OG0000181	+7*	-
HORVU.MOREX.r3.3HG0319890	OG0000181	+7*	-
HORVU.MOREX.r3.5HG0537580	OG0000181	+7*	-
HORVU.MOREX.r3.6HG0559600	OG0000181	+7*	-
HORVU.MOREX.r3.6HG0628040	OG0000181	+7*	-
HORVU.MOREX.r3.7HG0653600	OG0000181	+7*	-
HORVU.MOREX.r3.7HG0658630	OG0000181	+7*	-
HORVU.MOREX.r3.7HG0683790	OG0000181	+7*	-
HORVU.MOREX.r3.7HG0718810	OG0000181	+7*	-
HORVU.MOREX.r3.1HG0031420	OG0000182	+37*	RVT_1,Tryp_alpha_amyl
HORVU.MOREX.r3.1HG0083430	OG0000182	+37*	RVT_1,Tryp_alpha_amyl
HORVU.MOREX.r3.2HG0119660	OG0000182	+37*	RVT_1,Tryp_alpha_amyl
HORVU.MOREX.r3.2HG0155530	OG0000182	+37*	RVT_1,Tryp_alpha_amyl
HORVU.MOREX.r3.2HG0157690	OG0000182	+37*	RVT_1,Tryp_alpha_amyl
HORVU.MOREX.r3.2HG0197280	OG0000182	+37*	RVT_1,Tryp_alpha_amyl
HORVU.MOREX.r3.3HG0277230	OG0000182	+37*	RVT_1,Tryp_alpha_amyl
HORVU.MOREX.r3.3HG0287370	OG0000182	+37*	RVT_1,Tryp_alpha_amyl
HORVU.MOREX.r3.4HG0352290	OG0000182	+37*	RVT_1,Tryp_alpha_amyl
HORVU.MOREX.r3.4HG0361670	OG0000182	+37*	RVT_1,Tryp_alpha_amyl
HORVU.MOREX.r3.4HG0362580	OG0000182	+37*	RVT_1,Tryp_alpha_amyl
HORVU.MOREX.r3.4HG0376780	OG0000182	+37*	RVT_1,Tryp_alpha_amyl
HORVU.MOREX.r3.4HG0389020	OG0000182	+37*	RVT_1,Tryp_alpha_amyl
HORVU.MOREX.r3.4HG0413260	OG0000182	+37*	RVT_1,Tryp_alpha_amyl
HORVU.MOREX.r3.5HG0429430	OG0000182	+37*	RVT_1,Tryp_alpha_amyl
HORVU.MOREX.r3.5HG0432680	OG0000182	+37*	RVT_1,Tryp_alpha_amyl
HORVU.MOREX.r3.5HG0455710	OG0000182	+37*	RVT_1,Tryp_alpha_amyl
HORVU.MOREX.r3.5HG0458740	OG0000182	+37*	RVT_1,Tryp_alpha_amyl
HORVU.MOREX.r3.5HG0459510	OG0000182	+37*	RVT_1,Tryp_alpha_amyl
HORVU.MOREX.r3.5HG0468170	OG0000182	+37*	RVT_1,Tryp_alpha_amyl
HORVU.MOREX.r3.5HG0470180	OG0000182	+37*	RVT_1,Tryp_alpha_amyl
HORVU.MOREX.r3.5HG0470490	OG0000182	+37*	RVT_1,Tryp_alpha_amyl
HORVU.MOREX.r3.5HG0484160	OG0000182	+37*	RVT_1,Tryp_alpha_amyl
HORVU.MOREX.r3.6HG0539110	OG0000182	+37*	RVT_1,Tryp_alpha_amyl
HORVU.MOREX.r3.6HG0555430	OG0000182	+37*	RVT_1,Tryp_alpha_amyl
HORVU.MOREX.r3.6HG0558830	OG0000182	+37*	RVT_1,Tryp_alpha_amyl
HORVU.MOREX.r3.6HG0585190	OG0000182	+37*	RVT_1,Tryp_alpha_amyl
HORVU.MOREX.r3.6HG0605780	OG0000182	+37*	RVT_1,Tryp_alpha_amyl
HORVU.MOREX.r3.6HG0608230	OG0000182	+37*	RVT_1,Tryp_alpha_amyl
HORVU.MOREX.r3.6HG0608930	OG0000182	+37*	RVT_1,Tryp_alpha_amyl
HORVU.MOREX.r3.6HG0609870	OG0000182	+37*	RVT_1,Tryp_alpha_amyl
HORVU.MOREX.r3.6HG0614030	OG0000182	+37*	RVT_1,Tryp_alpha_amyl
HORVU.MOREX.r3.7HG0665290	OG0000182	+37*	RVT_1,Tryp_alpha_amyl
HORVU.MOREX.r3.7HG0675970	OG0000182	+37*	RVT_1,Tryp_alpha_amyl
HORVU.MOREX.r3.7HG0686270	OG0000182	+37*	RVT_1,Tryp_alpha_amyl
HORVU.MOREX.r3.7HG0694470	OG0000182	+37*	RVT_1,Tryp_alpha_amyl
HORVU.MOREX.r3.7HG0706070	OG0000182	+37*	RVT_1,Tryp_alpha_amyl
HORVU.MOREX.r3.7HG0712050	OG0000182	+37*	RVT_1,Tryp_alpha_amyl
HORVU.MOREX.r3.UnG0754730	OG0000189	+13*	ATP-synt_DE,ATP-synt_DE_N,ATP-synt_ab,ATP-synt_ab_N
HORVU.MOREX.r3.UnG0755490	OG0000189	+13*	ATP-synt_DE,ATP-synt_DE_N,ATP-synt_ab,ATP-synt_ab_N
HORVU.MOREX.r3.UnG0762480	OG0000189	+13*	ATP-synt_DE,ATP-synt_DE_N,ATP-synt_ab,ATP-synt_ab_N
HORVU.MOREX.r3.UnG0764380	OG0000189	+13*	ATP-synt_DE,ATP-synt_DE_N,ATP-synt_ab,ATP-synt_ab_N
HORVU.MOREX.r3.UnG0766300	OG0000189	+13*	ATP-synt_DE,ATP-synt_DE_N,ATP-synt_ab,ATP-synt_ab_N
HORVU.MOREX.r3.UnG0768620	OG0000189	+13*	ATP-synt_DE,ATP-synt_DE_N,ATP-synt_ab,ATP-synt_ab_N
HORVU.MOREX.r3.UnG0774020	OG0000189	+13*	ATP-synt_DE,ATP-synt_DE_N,ATP-synt_ab,ATP-synt_ab_N
HORVU.MOREX.r3.UnG0774900	OG0000189	+13*	ATP-synt_DE,ATP-synt_DE_N,ATP-synt_ab,ATP-synt_ab_N
HORVU.MOREX.r3.UnG0776240	OG0000189	+13*	ATP-synt_DE,ATP-synt_DE_N,ATP-synt_ab,ATP-synt_ab_N
HORVU.MOREX.r3.UnG0779220	OG0000189	+13*	ATP-synt_DE,ATP-synt_DE_N,ATP-synt_ab,ATP-synt_ab_N
HORVU.MOREX.r3.UnG0780170	OG0000189	+13*	ATP-synt_DE,ATP-synt_DE_N,ATP-synt_ab,ATP-synt_ab_N
HORVU.MOREX.r3.UnG0781140	OG0000189	+13*	ATP-synt_DE,ATP-synt_DE_N,ATP-synt_ab,ATP-synt_ab_N
HORVU.MOREX.r3.UnG0784730	OG0000189	+13*	ATP-synt_DE,ATP-synt_DE_N,ATP-synt_ab,ATP-synt_ab_N
HORVU.MOREX.r3.UnG0785070	OG0000189	+13*	ATP-synt_DE,ATP-synt_DE_N,ATP-synt_ab,ATP-synt_ab_N
HORVU.MOREX.r3.UnG0786950	OG0000189	+13*	ATP-synt_DE,ATP-synt_DE_N,ATP-synt_ab,ATP-synt_ab_N
HORVU.MOREX.r3.UnG0788480	OG0000189	+13*	ATP-synt_DE,ATP-synt_DE_N,ATP-synt_ab,ATP-synt_ab_N
HORVU.MOREX.r3.UnG0798990	OG0000189	+13*	ATP-synt_DE,ATP-synt_DE_N,ATP-synt_ab,ATP-synt_ab_N
HORVU.MOREX.r3.UnG0806460	OG0000189	+13*	ATP-synt_DE,ATP-synt_DE_N,ATP-synt_ab,ATP-synt_ab_N
HORVU.MOREX.r3.UnG0806950	OG0000189	+13*	ATP-synt_DE,ATP-synt_DE_N,ATP-synt_ab,ATP-synt_ab_N
HORVU.MOREX.r3.UnG0808370	OG0000189	+13*	ATP-synt_ab,ATP-synt_ab_N
HORVU.MOREX.r3.UnG0809580	OG0000189	+13*	ATP-synt_DE,ATP-synt_DE_N,ATP-synt_ab,ATP-synt_ab_N
HORVU.MOREX.r3.1HG0010620	OG0000190	+43*	Helitron_like_N,PIF1
HORVU.MOREX.r3.1HG0019040	OG0000190	+43*	Helitron_like_N,Herpes_Helicase,PIF1
HORVU.MOREX.r3.1HG0024930	OG0000190	+43*	Helitron_like_N,Herpes_Helicase,PIF1
HORVU.MOREX.r3.1HG0075200	OG0000190	+43*	Helitron_like_N,PIF1
HORVU.MOREX.r3.1HG0080580	OG0000190	+43*	Helitron_like_N,Herpes_Helicase,PIF1
HORVU.MOREX.r3.1HG0090870	OG0000190	+43*	PIF1
HORVU.MOREX.r3.1HG0090890	OG0000190	+43*	Helitron_like_N,Herpes_Helicase,PIF1
HORVU.MOREX.r3.2HG0107130	OG0000190	+43*	Helitron_like_N,Herpes_Helicase,PIF1
HORVU.MOREX.r3.2HG0112460	OG0000190	+43*	Helitron_like_N,PIF1
HORVU.MOREX.r3.2HG0120510	OG0000190	+43*	Helitron_like_N,PIF1
HORVU.MOREX.r3.2HG0124570	OG0000190	+43*	Helitron_like_N,Herpes_Helicase,PIF1
HORVU.MOREX.r3.2HG0165400	OG0000190	+43*	PIF1
HORVU.MOREX.r3.2HG0168760	OG0000190	+43*	Helitron_like_N,PIF1
HORVU.MOREX.r3.2HG0196450	OG0000190	+43*	Helitron_like_N,PIF1
HORVU.MOREX.r3.3HG0254090	OG0000190	+43*	Helitron_like_N,Herpes_Helicase,PIF1
HORVU.MOREX.r3.3HG0285620	OG0000190	+43*	PIF1
HORVU.MOREX.r3.3HG0287210	OG0000190	+43*	Helitron_like_N,PIF1
HORVU.MOREX.r3.4HG0338380	OG0000190	+43*	Helitron_like_N,PIF1
HORVU.MOREX.r3.4HG0356010	OG0000190	+43*	Helitron_like_N,Herpes_Helicase,PIF1
HORVU.MOREX.r3.4HG0364940	OG0000190	+43*	Helitron_like_N,PIF1
HORVU.MOREX.r3.4HG0370930	OG0000190	+43*	Helitron_like_N,Herpes_Helicase,PIF1
HORVU.MOREX.r3.4HG0371320	OG0000190	+43*	Helitron_like_N,Herpes_Helicase,PIF1
HORVU.MOREX.r3.4HG0384860	OG0000190	+43*	Helitron_like_N,Herpes_Helicase,PIF1
HORVU.MOREX.r3.5HG0423170	OG0000190	+43*	Helitron_like_N,PIF1
HORVU.MOREX.r3.5HG0430300	OG0000190	+43*	Helitron_like_N,Herpes_Helicase,PIF1
HORVU.MOREX.r3.5HG0438770	OG0000190	+43*	Helitron_like_N,Herpes_Helicase,PIF1
HORVU.MOREX.r3.5HG0463080	OG0000190	+43*	Helitron_like_N,Herpes_Helicase,PIF1
HORVU.MOREX.r3.5HG0474680	OG0000190	+43*	Helitron_like_N,Herpes_Helicase,PIF1
HORVU.MOREX.r3.5HG0502150	OG0000190	+43*	Helitron_like_N,PIF1
HORVU.MOREX.r3.5HG0510570	OG0000190	+43*	Helitron_like_N,Herpes_Helicase,PIF1
HORVU.MOREX.r3.6HG0539790	OG0000190	+43*	Helitron_like_N,Herpes_Helicase,PIF1
HORVU.MOREX.r3.6HG0557020	OG0000190	+43*	Helitron_like_N,Herpes_Helicase,PIF1
HORVU.MOREX.r3.6HG0566110	OG0000190	+43*	Helitron_like_N,Herpes_Helicase,PIF1
HORVU.MOREX.r3.6HG0596840	OG0000190	+43*	Helitron_like_N,Herpes_Helicase,PIF1
HORVU.MOREX.r3.6HG0605560	OG0000190	+43*	Helitron_like_N,Herpes_Helicase,PIF1
HORVU.MOREX.r3.6HG0615990	OG0000190	+43*	Helitron_like_N,Herpes_Helicase,PIF1
HORVU.MOREX.r3.7HG0639260	OG0000190	+43*	Helitron_like_N,Herpes_Helicase,PIF1
HORVU.MOREX.r3.7HG0710150	OG0000190	+43*	Helitron_like_N,Herpes_Helicase,PIF1
HORVU.MOREX.r3.7HG0728010	OG0000190	+43*	Helitron_like_N,PIF1
HORVU.MOREX.r3.7HG0731090	OG0000190	+43*	Helitron_like_N,Herpes_Helicase,PIF1
HORVU.MOREX.r3.7HG0732060	OG0000190	+43*	Helitron_like_N,Herpes_Helicase,PIF1
HORVU.MOREX.r3.7HG0733390	OG0000190	+43*	Helitron_like_N,Herpes_Helicase,PIF1
HORVU.MOREX.r3.7HG0734590	OG0000190	+43*	Helitron_like_N,Herpes_Helicase,PIF1
HORVU.MOREX.r3.7HG0749010	OG0000190	+43*	Helitron_like_N,Herpes_Helicase,PIF1
HORVU.MOREX.r3.UnG0755130	OG0000193	+26*	Proton_antipo_C,Proton_antipo_M,Proton_antipo_N
HORVU.MOREX.r3.UnG0755910	OG0000193	+26*	Proton_antipo_C,Proton_antipo_M,Proton_antipo_N
HORVU.MOREX.r3.UnG0762070	OG0000193	+26*	Proton_antipo_C,Proton_antipo_M,Proton_antipo_N
HORVU.MOREX.r3.UnG0764760	OG0000193	+26*	Proton_antipo_C,Proton_antipo_M,Proton_antipo_N
HORVU.MOREX.r3.UnG0766950	OG0000193	+26*	Proton_antipo_C,Proton_antipo_M,Proton_antipo_N
HORVU.MOREX.r3.UnG0769670	OG0000193	+26*	Proton_antipo_C,Proton_antipo_M,Proton_antipo_N
HORVU.MOREX.r3.UnG0770370	OG0000193	+26*	Proton_antipo_C,Proton_antipo_M,Proton_antipo_N
HORVU.MOREX.r3.UnG0771060	OG0000193	+26*	Proton_antipo_C,Proton_antipo_M,Proton_antipo_N
HORVU.MOREX.r3.UnG0772640	OG0000193	+26*	Proton_antipo_C,Proton_antipo_M,Proton_antipo_N
HORVU.MOREX.r3.UnG0774360	OG0000193	+26*	Proton_antipo_C,Proton_antipo_M,Proton_antipo_N
HORVU.MOREX.r3.UnG0775890	OG0000193	+26*	Proton_antipo_C,Proton_antipo_M,Proton_antipo_N
HORVU.MOREX.r3.UnG0777040	OG0000193	+26*	Proton_antipo_C,Proton_antipo_M,Proton_antipo_N
HORVU.MOREX.r3.UnG0778770	OG0000193	+26*	Proton_antipo_C,Proton_antipo_M,Proton_antipo_N
HORVU.MOREX.r3.UnG0779650	OG0000193	+26*	Proton_antipo_C,Proton_antipo_M,Proton_antipo_N
HORVU.MOREX.r3.UnG0780520	OG0000193	+26*	Proton_antipo_C,Proton_antipo_M,Proton_antipo_N
HORVU.MOREX.r3.UnG0781490	OG0000193	+26*	Proton_antipo_C,Proton_antipo_M,Proton_antipo_N
HORVU.MOREX.r3.UnG0783130	OG0000193	+26*	Proton_antipo_C,Proton_antipo_M,Proton_antipo_N
HORVU.MOREX.r3.UnG0785490	OG0000193	+26*	Proton_antipo_C,Proton_antipo_M,Proton_antipo_N
HORVU.MOREX.r3.UnG0787290	OG0000193	+26*	Proton_antipo_C,Proton_antipo_M,Proton_antipo_N
HORVU.MOREX.r3.UnG0788830	OG0000193	+26*	Proton_antipo_C,Proton_antipo_M,Proton_antipo_N
HORVU.MOREX.r3.UnG0789230	OG0000193	+26*	Proton_antipo_C,Proton_antipo_M,Proton_antipo_N
HORVU.MOREX.r3.UnG0790390	OG0000193	+26*	Proton_antipo_C,Proton_antipo_M,Proton_antipo_N
HORVU.MOREX.r3.UnG0794070	OG0000193	+26*	Proton_antipo_C,Proton_antipo_M,Proton_antipo_N
HORVU.MOREX.r3.UnG0794580	OG0000193	+26*	Proton_antipo_C,Proton_antipo_M,Proton_antipo_N
HORVU.MOREX.r3.UnG0799930	OG0000193	+26*	Proton_antipo_C,Proton_antipo_M,Proton_antipo_N
HORVU.MOREX.r3.UnG0803280	OG0000193	+26*	Proton_antipo_C,Proton_antipo_M,Proton_antipo_N
HORVU.MOREX.r3.UnG0803590	OG0000193	+26*	Proton_antipo_C,Proton_antipo_M,Proton_antipo_N
HORVU.MOREX.r3.UnG0810160	OG0000193	+26*	Proton_antipo_C,Proton_antipo_M,Proton_antipo_N
HORVU.MOREX.r3.UnG0813870	OG0000193	+26*	Proton_antipo_C,Proton_antipo_M,Proton_antipo_N
HORVU.MOREX.r3.UnG0815640	OG0000193	+26*	Proton_antipo_C,Proton_antipo_M,Proton_antipo_N
HORVU.MOREX.r3.3HG0225360	OG0000199	+6*	GUB_WAK_bind,Pkinase,Pkinase_Tyr,WAK_assoc
HORVU.MOREX.r3.3HG0225370	OG0000199	+6*	GUB_WAK_bind,Pkinase,Pkinase_Tyr,WAK_assoc
HORVU.MOREX.r3.3HG0225380	OG0000199	+6*	GUB_WAK_bind,Pkinase,Pkinase_Tyr
HORVU.MOREX.r3.3HG0225390	OG0000199	+6*	GUB_WAK_bind
HORVU.MOREX.r3.3HG0226170	OG0000199	+6*	GUB_WAK_bind,Pkinase,Pkinase_Tyr,WAK_assoc
HORVU.MOREX.r3.3HG0226180	OG0000199	+6*	GUB_WAK_bind,Pkinase,Pkinase_Tyr,WAK_assoc
HORVU.MOREX.r3.3HG0226190	OG0000199	+6*	GUB_WAK_bind
HORVU.MOREX.r3.3HG0226200	OG0000199	+6*	GUB_WAK_bind
HORVU.MOREX.r3.3HG0226350	OG0000199	+6*	GUB_WAK_bind,Pkinase
HORVU.MOREX.r3.3HG0226400	OG0000199	+6*	GUB_WAK_bind,Pkinase,Pkinase_Tyr
HORVU.MOREX.r3.3HG0226470	OG0000199	+6*	GUB_WAK_bind,Pkinase,Pkinase_Tyr
HORVU.MOREX.r3.5HG0423340	OG0000200	+27*	Proton_antipo_M
HORVU.MOREX.r3.UnG0754400	OG0000200	+27*	Proton_antipo_M
HORVU.MOREX.r3.UnG0755110	OG0000200	+27*	Proton_antipo_M
HORVU.MOREX.r3.UnG0755890	OG0000200	+27*	Proton_antipo_M
HORVU.MOREX.r3.UnG0762090	OG0000200	+27*	Proton_antipo_M
HORVU.MOREX.r3.UnG0764740	OG0000200	+27*	Proton_antipo_M
HORVU.MOREX.r3.UnG0766660	OG0000200	+27*	Proton_antipo_M
HORVU.MOREX.r3.UnG0767640	OG0000200	+27*	Proton_antipo_M
HORVU.MOREX.r3.UnG0769650	OG0000200	+27*	Proton_antipo_M
HORVU.MOREX.r3.UnG0771080	OG0000200	+27*	Proton_antipo_M
HORVU.MOREX.r3.UnG0772660	OG0000200	+27*	Proton_antipo_M
HORVU.MOREX.r3.UnG0774380	OG0000200	+27*	Proton_antipo_M
HORVU.MOREX.r3.UnG0777020	OG0000200	+27*	Proton_antipo_M
HORVU.MOREX.r3.UnG0778090	OG0000200	+27*	Proton_antipo_M
HORVU.MOREX.r3.UnG0778790	OG0000200	+27*	Proton_antipo_M
HORVU.MOREX.r3.UnG0779630	OG0000200	+27*	Proton_antipo_M
HORVU.MOREX.r3.UnG0780540	OG0000200	+27*	Proton_antipo_M
HORVU.MOREX.r3.UnG0781510	OG0000200	+27*	Proton_antipo_M
HORVU.MOREX.r3.UnG0783150	OG0000200	+27*	Proton_antipo_M
HORVU.MOREX.r3.UnG0785470	OG0000200	+27*	Proton_antipo_M
HORVU.MOREX.r3.UnG0787310	OG0000200	+27*	Proton_antipo_M
HORVU.MOREX.r3.UnG0789210	OG0000200	+27*	Proton_antipo_M
HORVU.MOREX.r3.UnG0790410	OG0000200	+27*	Proton_antipo_M
HORVU.MOREX.r3.UnG0794090	OG0000200	+27*	Proton_antipo_M
HORVU.MOREX.r3.UnG0794560	OG0000200	+27*	Proton_antipo_M
HORVU.MOREX.r3.UnG0799910	OG0000200	+27*	Proton_antipo_M
HORVU.MOREX.r3.UnG0801070	OG0000200	+27*	Proton_antipo_M
HORVU.MOREX.r3.UnG0803610	OG0000200	+27*	Proton_antipo_M
HORVU.MOREX.r3.UnG0810180	OG0000200	+27*	Proton_antipo_M
HORVU.MOREX.r3.UnG0815660	OG0000200	+27*	Proton_antipo_M
HORVU.MOREX.r3.5HG0423360	OG0000206	+19*	Oxidored_q2
HORVU.MOREX.r3.UnG0754380	OG0000206	+19*	Oxidored_q2
HORVU.MOREX.r3.UnG0755090	OG0000206	+19*	Oxidored_q2
HORVU.MOREX.r3.UnG0755870	OG0000206	+19*	Oxidored_q2
HORVU.MOREX.r3.UnG0762110	OG0000206	+19*	Oxidored_q2
HORVU.MOREX.r3.UnG0764720	OG0000206	+19*	Oxidored_q2
HORVU.MOREX.r3.UnG0766640	OG0000206	+19*	Oxidored_q2
HORVU.MOREX.r3.UnG0767620	OG0000206	+19*	Oxidored_q2
HORVU.MOREX.r3.UnG0769630	OG0000206	+19*	Oxidored_q2
HORVU.MOREX.r3.UnG0771100	OG0000206	+19*	Oxidored_q2
HORVU.MOREX.r3.UnG0772680	OG0000206	+19*	Oxidored_q2
HORVU.MOREX.r3.UnG0774400	OG0000206	+19*	Oxidored_q2
HORVU.MOREX.r3.UnG0774500	OG0000206	+19*	Oxidored_q2
HORVU.MOREX.r3.UnG0778110	OG0000206	+19*	Oxidored_q2
HORVU.MOREX.r3.UnG0778810	OG0000206	+19*	Oxidored_q2
HORVU.MOREX.r3.UnG0779610	OG0000206	+19*	Oxidored_q2
HORVU.MOREX.r3.UnG0780560	OG0000206	+19*	Oxidored_q2
HORVU.MOREX.r3.UnG0781530	OG0000206	+19*	Oxidored_q2
HORVU.MOREX.r3.UnG0783170	OG0000206	+19*	Oxidored_q2
HORVU.MOREX.r3.UnG0787330	OG0000206	+19*	Oxidored_q2
HORVU.MOREX.r3.UnG0789190	OG0000206	+19*	Oxidored_q2
HORVU.MOREX.r3.UnG0794110	OG0000206	+19*	Oxidored_q2
HORVU.MOREX.r3.UnG0799890	OG0000206	+19*	Oxidored_q2
HORVU.MOREX.r3.UnG0801090	OG0000206	+19*	Oxidored_q2
HORVU.MOREX.r3.UnG0810200	OG0000206	+19*	Oxidored_q2
HORVU.MOREX.r3.1HG0043450	OG0000219	+10*	zf-GRF
HORVU.MOREX.r3.1HG0094250	OG0000219	+10*	zf-GRF
HORVU.MOREX.r3.2HG0096380	OG0000219	+10*	zf-GRF
HORVU.MOREX.r3.2HG0107950	OG0000219	+10*	zf-GRF
HORVU.MOREX.r3.2HG0168860	OG0000219	+10*	-
HORVU.MOREX.r3.2HG0213720	OG0000219	+10*	zf-GRF
HORVU.MOREX.r3.3HG0257230	OG0000219	+10*	-
HORVU.MOREX.r3.3HG0272410	OG0000219	+10*	zf-GRF
HORVU.MOREX.r3.3HG0276860	OG0000219	+10*	zf-GRF
HORVU.MOREX.r3.4HG0371080	OG0000219	+10*	zf-GRF
HORVU.MOREX.r3.4HG0373350	OG0000219	+10*	zf-GRF
HORVU.MOREX.r3.5HG0432480	OG0000219	+10*	-
HORVU.MOREX.r3.5HG0467760	OG0000219	+10*	zf-GRF
HORVU.MOREX.r3.5HG0514090	OG0000219	+10*	zf-GRF
HORVU.MOREX.r3.5HG0514540	OG0000219	+10*	zf-GRF
HORVU.MOREX.r3.5HG0527600	OG0000219	+10*	zf-GRF
HORVU.MOREX.r3.6HG0552410	OG0000219	+10*	zf-GRF
HORVU.MOREX.r3.6HG0587040	OG0000219	+10*	zf-GRF
HORVU.MOREX.r3.7HG0728640	OG0000219	+10*	zf-GRF
HORVU.MOREX.r3.7HG0732180	OG0000219	+10*	zf-GRF
HORVU.MOREX.r3.1HG0033070	OG0000220	+20*	-
HORVU.MOREX.r3.1HG0047280	OG0000220	+20*	-
HORVU.MOREX.r3.2HG0129030	OG0000220	+20*	-
HORVU.MOREX.r3.3HG0259140	OG0000220	+20*	-
HORVU.MOREX.r3.3HG0263250	OG0000220	+20*	-
HORVU.MOREX.r3.3HG0270290	OG0000220	+20*	-
HORVU.MOREX.r3.3HG0278840	OG0000220	+20*	-
HORVU.MOREX.r3.3HG0280740	OG0000220	+20*	-
HORVU.MOREX.r3.4HG0366130	OG0000220	+20*	-
HORVU.MOREX.r3.4HG0366520	OG0000220	+20*	-
HORVU.MOREX.r3.4HG0366850	OG0000220	+20*	-
HORVU.MOREX.r3.4HG0367480	OG0000220	+20*	-
HORVU.MOREX.r3.4HG0373130	OG0000220	+20*	-
HORVU.MOREX.r3.4HG0395900	OG0000220	+20*	-
HORVU.MOREX.r3.5HG0460600	OG0000220	+20*	-
HORVU.MOREX.r3.5HG0487820	OG0000220	+20*	DUF4283
HORVU.MOREX.r3.5HG0527030	OG0000220	+20*	-
HORVU.MOREX.r3.6HG0554500	OG0000220	+20*	-
HORVU.MOREX.r3.6HG0576120	OG0000220	+20*	-
HORVU.MOREX.r3.7HG0677290	OG0000220	+20*	DUF4283
HORVU.MOREX.r3.7HG0699210	OG0000220	+20*	-
HORVU.MOREX.r3.7HG0699410	OG0000220	+20*	-
HORVU.MOREX.r3.1HG0024600	OG0000221	+7*	DUF4371,Dimer_Tnp_hAT
HORVU.MOREX.r3.1HG0033530	OG0000221	+7*	DUF4371,Dimer_Tnp_hAT
HORVU.MOREX.r3.2HG0168470	OG0000221	+7*	DUF4371,Dimer_Tnp_hAT
HORVU.MOREX.r3.2HG0187830	OG0000221	+7*	DUF4371,Dimer_Tnp_hAT
HORVU.MOREX.r3.2HG0191890	OG0000221	+7*	DUF4371,Dimer_Tnp_hAT
HORVU.MOREX.r3.3HG0283930	OG0000221	+7*	DUF4371,Dimer_Tnp_hAT
HORVU.MOREX.r3.4HG0331960	OG0000221	+7*	DUF4371,Dimer_Tnp_hAT
HORVU.MOREX.r3.4HG0391120	OG0000221	+7*	DUF4371,Dimer_Tnp_hAT
HORVU.MOREX.r3.5HG0433420	OG0000221	+7*	DUF4371,Dimer_Tnp_hAT
HORVU.MOREX.r3.5HG0488320	OG0000221	+7*	DUF4371,Dimer_Tnp_hAT
HORVU.MOREX.r3.6HG0585220	OG0000221	+7*	DUF4371,Dimer_Tnp_hAT
HORVU.MOREX.r3.6HG0619550	OG0000221	+7*	DUF4371,Dimer_Tnp_hAT
HORVU.MOREX.r3.7HG0676530	OG0000221	+7*	DUF4371,Dimer_Tnp_hAT
HORVU.MOREX.r3.1HG0023710	OG0000224	+3*	DUF295
HORVU.MOREX.r3.3HG0250590	OG0000224	+3*	DUF295
HORVU.MOREX.r3.3HG0308660	OG0000224	+3*	DUF295
HORVU.MOREX.r3.3HG0310420	OG0000224	+3*	DUF295,F-box
HORVU.MOREX.r3.3HG0326540	OG0000224	+3*	DUF295
HORVU.MOREX.r3.3HG0326600	OG0000224	+3*	DUF295
HORVU.MOREX.r3.3HG0326630	OG0000224	+3*	DUF295
HORVU.MOREX.r3.3HG0326680	OG0000224	+3*	DUF295
HORVU.MOREX.r3.6HG0620800	OG0000224	+3*	DUF295
HORVU.MOREX.r3.3HG0292140	OG0000232	+4*	-
HORVU.MOREX.r3.4HG0337790	OG0000232	+4*	-
HORVU.MOREX.r3.4HG0337800	OG0000232	+4*	-
HORVU.MOREX.r3.5HG0474080	OG0000232	+4*	-
HORVU.MOREX.r3.5HG0488540	OG0000232	+4*	-
HORVU.MOREX.r3.6HG0611530	OG0000232	+4*	-
HORVU.MOREX.r3.6HG0611560	OG0000232	+4*	-
HORVU.MOREX.r3.7HG0707400	OG0000232	+4*	-
HORVU.MOREX.r3.1HG0089970	OG0000234	+9*	DUF4220,DUF594
HORVU.MOREX.r3.5HG0419640	OG0000234	+9*	DUF4220,DUF594
HORVU.MOREX.r3.5HG0419660	OG0000234	+9*	DUF4220,DUF594
HORVU.MOREX.r3.5HG0419680	OG0000234	+9*	DUF4220,DUF594
HORVU.MOREX.r3.5HG0419700	OG0000234	+9*	DUF4220,DUF594
HORVU.MOREX.r3.5HG0419720	OG0000234	+9*	DUF4220,DUF594
HORVU.MOREX.r3.5HG0419740	OG0000234	+9*	DUF4220,DUF594
HORVU.MOREX.r3.5HG0419750	OG0000234	+9*	DUF4220,DUF594
HORVU.MOREX.r3.5HG0419760	OG0000234	+9*	DUF4220,DUF594
HORVU.MOREX.r3.5HG0419770	OG0000234	+9*	DUF4220,DUF594
HORVU.MOREX.r3.5HG0419780	OG0000234	+9*	DUF4220,DUF594
HORVU.MOREX.r3.5HG0419790	OG0000234	+9*	DUF4220,DUF594
HORVU.MOREX.r3.5HG0419800	OG0000234	+9*	DUF4220,DUF594
HORVU.MOREX.r3.5HG0419820	OG0000234	+9*	DUF4220,DUF594
HORVU.MOREX.r3.1HG0088140	OG0000238	+12*	Thionin
HORVU.MOREX.r3.1HG0088210	OG0000238	+12*	Thionin
HORVU.MOREX.r3.1HG0088230	OG0000238	+12*	Thionin
HORVU.MOREX.r3.1HG0088250	OG0000238	+12*	Thionin
HORVU.MOREX.r3.6HG0538270	OG0000238	+12*	Thionin
HORVU.MOREX.r3.6HG0538280	OG0000238	+12*	Thionin
HORVU.MOREX.r3.6HG0538290	OG0000238	+12*	Thionin
HORVU.MOREX.r3.6HG0538310	OG0000238	+12*	Thionin
HORVU.MOREX.r3.6HG0538340	OG0000238	+12*	Thionin
HORVU.MOREX.r3.6HG0538350	OG0000238	+12*	Thionin
HORVU.MOREX.r3.6HG0538360	OG0000238	+12*	Thionin
HORVU.MOREX.r3.6HG0538370	OG0000238	+12*	Thionin
HORVU.MOREX.r3.6HG0538380	OG0000238	+12*	Thionin
HORVU.MOREX.r3.6HG0538410	OG0000238	+12*	Thionin
HORVU.MOREX.r3.6HG0538420	OG0000238	+12*	Thionin
HORVU.MOREX.r3.6HG0538430	OG0000238	+12*	Thionin
HORVU.MOREX.r3.6HG0538440	OG0000238	+12*	Thionin
HORVU.MOREX.r3.6HG0538450	OG0000238	+12*	Thionin
HORVU.MOREX.r3.6HG0538460	OG0000238	+12*	Thionin
HORVU.MOREX.r3.6HG0538470	OG0000238	+12*	Thionin
HORVU.MOREX.r3.6HG0538500	OG0000238	+12*	Thionin
HORVU.MOREX.r3.6HG0538520	OG0000238	+12*	Thionin
HORVU.MOREX.r3.UnG0764920	OG0000238	+12*	Thionin
HORVU.MOREX.r3.UnG0795720	OG0000238	+12*	Thionin
HORVU.MOREX.r3.7HG0644820	OG0000239	+28*	Thionin
HORVU.MOREX.r3.7HG0644850	OG0000239	+28*	Thionin
HORVU.MOREX.r3.7HG0644860	OG0000239	+28*	Thionin
HORVU.MOREX.r3.7HG0644870	OG0000239	+28*	Thionin
HORVU.MOREX.r3.7HG0644880	OG0000239	+28*	Thionin
HORVU.MOREX.r3.7HG0644900	OG0000239	+28*	Thionin
HORVU.MOREX.r3.7HG0644910	OG0000239	+28*	Thionin
HORVU.MOREX.r3.7HG0644920	OG0000239	+28*	Thionin
HORVU.MOREX.r3.7HG0644930	OG0000239	+28*	Thionin
HORVU.MOREX.r3.7HG0644940	OG0000239	+28*	Thionin
HORVU.MOREX.r3.7HG0644950	OG0000239	+28*	Thionin
HORVU.MOREX.r3.7HG0644960	OG0000239	+28*	Thionin
HORVU.MOREX.r3.7HG0644970	OG0000239	+28*	Thionin
HORVU.MOREX.r3.7HG0644980	OG0000239	+28*	Thionin
HORVU.MOREX.r3.7HG0644990	OG0000239	+28*	Thionin
HORVU.MOREX.r3.7HG0645000	OG0000239	+28*	Thionin
HORVU.MOREX.r3.7HG0645010	OG0000239	+28*	Thionin
HORVU.MOREX.r3.7HG0645020	OG0000239	+28*	Thionin
HORVU.MOREX.r3.7HG0645030	OG0000239	+28*	Thionin
HORVU.MOREX.r3.7HG0645040	OG0000239	+28*	Thionin
HORVU.MOREX.r3.7HG0645050	OG0000239	+28*	Thionin
HORVU.MOREX.r3.7HG0645060	OG0000239	+28*	Thionin
HORVU.MOREX.r3.7HG0645070	OG0000239	+28*	Thionin
HORVU.MOREX.r3.7HG0645080	OG0000239	+28*	Thionin
HORVU.MOREX.r3.7HG0645090	OG0000239	+28*	Thionin
HORVU.MOREX.r3.7HG0645100	OG0000239	+28*	Thionin
HORVU.MOREX.r3.7HG0645110	OG0000239	+28*	Thionin
HORVU.MOREX.r3.7HG0645120	OG0000239	+28*	Thionin
HORVU.MOREX.r3.7HG0645130	OG0000239	+28*	Thionin
HORVU.MOREX.r3.7HG0645160	OG0000239	+28*	Thionin
HORVU.MOREX.r3.7HG0645170	OG0000239	+28*	Thionin
HORVU.MOREX.r3.1HG0013250	OG0000241	+39*	-
HORVU.MOREX.r3.1HG0089870	OG0000241	+39*	PMD
HORVU.MOREX.r3.2HG0112020	OG0000241	+39*	PMD
HORVU.MOREX.r3.2HG0117140	OG0000241	+39*	PMD
HORVU.MOREX.r3.2HG0118840	OG0000241	+39*	PMD
HORVU.MOREX.r3.2HG0122670	OG0000241	+39*	PMD
HORVU.MOREX.r3.2HG0127350	OG0000241	+39*	PMD
HORVU.MOREX.r3.2HG0207670	OG0000241	+39*	PMD
HORVU.MOREX.r3.2HG0214580	OG0000241	+39*	PMD
HORVU.MOREX.r3.2HG0214590	OG0000241	+39*	PMD
HORVU.MOREX.r3.3HG0231690	OG0000241	+39*	PMD
HORVU.MOREX.r3.3HG0241880	OG0000241	+39*	PMD
HORVU.MOREX.r3.3HG0252600	OG0000241	+39*	PMD
HORVU.MOREX.r3.3HG0257360	OG0000241	+39*	PMD
HORVU.MOREX.r3.3HG0271700	OG0000241	+39*	PMD
HORVU.MOREX.r3.3HG0297650	OG0000241	+39*	PMD
HORVU.MOREX.r3.3HG0299670	OG0000241	+39*	PMD
HORVU.MOREX.r3.3HG0315670	OG0000241	+39*	PMD
HORVU.MOREX.r3.3HG0318600	OG0000241	+39*	PMD
HORVU.MOREX.r3.4HG0345120	OG0000241	+39*	PMD
HORVU.MOREX.r3.4HG0346240	OG0000241	+39*	-
HORVU.MOREX.r3.4HG0376280	OG0000241	+39*	PMD
HORVU.MOREX.r3.4HG0383720	OG0000241	+39*	PMD
HORVU.MOREX.r3.4HG0405970	OG0000241	+39*	PMD
HORVU.MOREX.r3.5HG0425040	OG0000241	+39*	PMD
HORVU.MOREX.r3.5HG0469670	OG0000241	+39*	-
HORVU.MOREX.r3.5HG0486740	OG0000241	+39*	PMD
HORVU.MOREX.r3.5HG0489350	OG0000241	+39*	PMD
HORVU.MOREX.r3.5HG0502330	OG0000241	+39*	PMD
HORVU.MOREX.r3.6HG0550550	OG0000241	+39*	PMD
HORVU.MOREX.r3.6HG0572130	OG0000241	+39*	PMD
HORVU.MOREX.r3.6HG0572250	OG0000241	+39*	-
HORVU.MOREX.r3.6HG0576300	OG0000241	+39*	PMD
HORVU.MOREX.r3.6HG0587240	OG0000241	+39*	PMD
HORVU.MOREX.r3.6HG0606890	OG0000241	+39*	PMD
HORVU.MOREX.r3.6HG0627590	OG0000241	+39*	PMD
HORVU.MOREX.r3.7HG0636870	OG0000241	+39*	PMD
HORVU.MOREX.r3.7HG0659250	OG0000241	+39*	-
HORVU.MOREX.r3.7HG0692380	OG0000241	+39*	-
HORVU.MOREX.r3.7HG0725680	OG0000241	+39*	PMD
HORVU.MOREX.r3.1HG0037710	OG0000243	+19*	RVT_1,RVT_3,zf-CCHC_4,zf-RVT
HORVU.MOREX.r3.1HG0076000	OG0000243	+19*	RVT_1,RVT_3,zf-CCHC_4,zf-RVT
HORVU.MOREX.r3.2HG0126030	OG0000243	+19*	RVT_1,RVT_3,zf-CCHC_4,zf-RVT
HORVU.MOREX.r3.2HG0178120	OG0000243	+19*	RVT_1,RVT_3,zf-CCHC_4,zf-RVT
HORVU.MOREX.r3.2HG0211360	OG0000243	+19*	RVT_1,RVT_3,zf-RVT
HORVU.MOREX.r3.3HG0233420	OG0000243	+19*	RVT_1,RVT_3,zf-CCHC_4,zf-RVT
HORVU.MOREX.r3.4HG0351430	OG0000243	+19*	RVT_1,RVT_3,zf-CCHC_4,zf-RVT
HORVU.MOREX.r3.5HG0431890	OG0000243	+19*	RVT_1,RVT_3,zf-CCHC_4,zf-RVT
HORVU.MOREX.r3.5HG0441430	OG0000243	+19*	RVT_1,RVT_3,zf-RVT
HORVU.MOREX.r3.5HG0450600	OG0000243	+19*	RVT_1,RVT_3,zf-CCHC_4,zf-RVT
HORVU.MOREX.r3.5HG0452750	OG0000243	+19*	RVT_1,RVT_3,zf-CCHC_4,zf-RVT
HORVU.MOREX.r3.5HG0489320	OG0000243	+19*	RVT_1,RVT_3,zf-CCHC_4,zf-RVT
HORVU.MOREX.r3.5HG0493730	OG0000243	+19*	RVT_1,RVT_3,zf-CCHC_4,zf-RVT
HORVU.MOREX.r3.5HG0503700	OG0000243	+19*	RVT_1,RVT_3,zf-CCHC_4,zf-RVT
HORVU.MOREX.r3.5HG0520750	OG0000243	+19*	RVT_1,RVT_3,zf-CCHC_4,zf-RVT
HORVU.MOREX.r3.6HG0544190	OG0000243	+19*	RVT_1,RVT_3,zf-CCHC_4,zf-RVT
HORVU.MOREX.r3.6HG0546730	OG0000243	+19*	RVT_1,RVT_3,zf-CCHC_4,zf-RVT
HORVU.MOREX.r3.6HG0554690	OG0000243	+19*	RVT_1,RVT_3,zf-CCHC_4,zf-RVT
HORVU.MOREX.r3.6HG0566200	OG0000243	+19*	RVT_1,RVT_3,zf-CCHC_4,zf-RVT
HORVU.MOREX.r3.7HG0669850	OG0000243	+19*	RVT_1,RVT_3,zf-CCHC_4,zf-RVT
HORVU.MOREX.r3.1HG0050320	OG0000246	+14*	DBD_Tnp_Mut,PMD
HORVU.MOREX.r3.1HG0069300	OG0000246	+14*	DBD_Tnp_Mut,PMD
HORVU.MOREX.r3.1HG0095010	OG0000246	+14*	DBD_Tnp_Mut,PMD
HORVU.MOREX.r3.2HG0154340	OG0000246	+14*	DBD_Tnp_Mut,PMD
HORVU.MOREX.r3.2HG0184960	OG0000246	+14*	DBD_Tnp_Mut,PMD
HORVU.MOREX.r3.3HG0221890	OG0000246	+14*	PMD
HORVU.MOREX.r3.3HG0237980	OG0000246	+14*	DBD_Tnp_Mut,PMD
HORVU.MOREX.r3.3HG0274030	OG0000246	+14*	DBD_Tnp_Mut,PMD
HORVU.MOREX.r3.3HG0280620	OG0000246	+14*	PMD
HORVU.MOREX.r3.3HG0281690	OG0000246	+14*	PMD
HORVU.MOREX.r3.3HG0283540	OG0000246	+14*	DBD_Tnp_Mut,PMD
HORVU.MOREX.r3.4HG0348360	OG0000246	+14*	DBD_Tnp_Mut,PMD
HORVU.MOREX.r3.4HG0413330	OG0000246	+14*	PMD
HORVU.MOREX.r3.5HG0474820	OG0000246	+14*	DBD_Tnp_Mut,PMD
HORVU.MOREX.r3.6HG0553750	OG0000246	+14*	-
HORVU.MOREX.r3.6HG0631970	OG0000246	+14*	-
HORVU.MOREX.r3.7HG0709140	OG0000246	+14*	DBD_Tnp_Mut,PMD
HORVU.MOREX.r3.7HG0714450	OG0000246	+14*	DBD_Tnp_Mut,PMD
HORVU.MOREX.r3.1HG0003980	OG0000251	+4*	Ank,Ank_2,Ank_3,Ank_4,PGG
HORVU.MOREX.r3.1HG0003990	OG0000251	+4*	Ank,Ank_2,Ank_3,Ank_4,PGG
HORVU.MOREX.r3.1HG0004000	OG0000251	+4*	Ank,Ank_2,Ank_3,Ank_4,PGG
HORVU.MOREX.r3.1HG0004020	OG0000251	+4*	Ank,Ank_2,Ank_4,Ank_5,PGG
HORVU.MOREX.r3.2HG0098850	OG0000251	+4*	Ank,Ank_2,Ank_3,Ank_4,PGG
HORVU.MOREX.r3.3HG0232140	OG0000251	+4*	Ank,Ank_2,Ank_3,Ank_4,PGG
HORVU.MOREX.r3.5HG0503180	OG0000251	+4*	Ank,Ank_2,Ank_3,Ank_4,PGG
HORVU.MOREX.r3.5HG0526330	OG0000251	+4*	Ank,Ank_2,Ank_3,Ank_4,PGG
HORVU.MOREX.r3.6HG0633790	OG0000251	+4*	Ank,Ank_2,Ank_3,Ank_4,PGG
HORVU.MOREX.r3.2HG0116340	OG0000256	+7*	-
HORVU.MOREX.r3.2HG0140550	OG0000256	+7*	-
HORVU.MOREX.r3.2HG0189990	OG0000256	+7*	-
HORVU.MOREX.r3.3HG0233270	OG0000256	+7*	-
HORVU.MOREX.r3.3HG0305980	OG0000256	+7*	-
HORVU.MOREX.r3.4HG0402300	OG0000256	+7*	-
HORVU.MOREX.r3.5HG0469120	OG0000256	+7*	-
HORVU.MOREX.r3.6HG0540810	OG0000256	+7*	-
HORVU.MOREX.r3.6HG0558520	OG0000256	+7*	-
HORVU.MOREX.r3.7HG0648900	OG0000256	+7*	-
HORVU.MOREX.r3.7HG0661030	OG0000256	+7*	-
HORVU.MOREX.r3.5HG0483280	OG0000259	+20*	eIF-1a
HORVU.MOREX.r3.UnG0766170	OG0000259	+20*	eIF-1a
HORVU.MOREX.r3.UnG0767400	OG0000259	+20*	eIF-1a
HORVU.MOREX.r3.UnG0769860	OG0000259	+20*	eIF-1a
HORVU.MOREX.r3.UnG0770860	OG0000259	+20*	eIF-1a
HORVU.MOREX.r3.UnG0774750	OG0000259	+20*	eIF-1a
HORVU.MOREX.r3.UnG0776090	OG0000259	+20*	eIF-1a
HORVU.MOREX.r3.UnG0777240	OG0000259	+20*	eIF-1a
HORVU.MOREX.r3.UnG0778340	OG0000259	+20*	eIF-1a
HORVU.MOREX.r3.UnG0782170	OG0000259	+20*	eIF-1a
HORVU.MOREX.r3.UnG0782930	OG0000259	+20*	eIF-1a
HORVU.MOREX.r3.UnG0784590	OG0000259	+20*	eIF-1a
HORVU.MOREX.r3.UnG0787100	OG0000259	+20*	eIF-1a
HORVU.MOREX.r3.UnG0788290	OG0000259	+20*	eIF-1a
HORVU.MOREX.r3.UnG0790190	OG0000259	+20*	eIF-1a
HORVU.MOREX.r3.UnG0792170	OG0000259	+20*	eIF-1a
HORVU.MOREX.r3.UnG0793880	OG0000259	+20*	eIF-1a
HORVU.MOREX.r3.UnG0802710	OG0000259	+20*	eIF-1a
HORVU.MOREX.r3.UnG0803110	OG0000259	+20*	eIF-1a
HORVU.MOREX.r3.UnG0804480	OG0000259	+20*	eIF-1a
HORVU.MOREX.r3.UnG0806610	OG0000259	+20*	eIF-1a
HORVU.MOREX.r3.UnG0809730	OG0000259	+20*	eIF-1a
HORVU.MOREX.r3.UnG0810440	OG0000259	+20*	eIF-1a
HORVU.MOREX.r3.UnG0812190	OG0000259	+20*	eIF-1a
HORVU.MOREX.r3.UnG0813560	OG0000259	+20*	eIF-1a
HORVU.MOREX.r3.UnG0816160	OG0000259	+20*	eIF-1a
HORVU.MOREX.r3.1HG0028450	OG0000262	+2*	-
HORVU.MOREX.r3.1HG0028870	OG0000262	+2*	-
HORVU.MOREX.r3.4HG0355580	OG0000262	+2*	-
HORVU.MOREX.r3.5HG0434930	OG0000262	+2*	-
HORVU.MOREX.r3.5HG0435490	OG0000262	+2*	-
HORVU.MOREX.r3.5HG0435960	OG0000262	+2*	-
HORVU.MOREX.r3.5HG0435980	OG0000262	+2*	-
HORVU.MOREX.r3.5HG0436270	OG0000262	+2*	-
HORVU.MOREX.r3.7HG0683350	OG0000262	+2*	-
HORVU.MOREX.r3.4HG0382290	OG0000268	+2*	NAS
HORVU.MOREX.r3.4HG0382300	OG0000268	+2*	NAS
HORVU.MOREX.r3.4HG0382370	OG0000268	+2*	NAS
HORVU.MOREX.r3.4HG0382390	OG0000268	+2*	NAS
HORVU.MOREX.r3.4HG0415050	OG0000268	+2*	NAS
HORVU.MOREX.r3.4HG0417690	OG0000268	+2*	NAS
HORVU.MOREX.r3.6HG0628880	OG0000268	+2*	NAS
HORVU.MOREX.r3.6HG0628890	OG0000268	+2*	NAS
HORVU.MOREX.r3.5HG0440090	OG0000270	+5*	ubiquitin
HORVU.MOREX.r3.6HG0552230	OG0000270	+5*	ubiquitin
HORVU.MOREX.r3.6HG0553150	OG0000270	+5*	ubiquitin
HORVU.MOREX.r3.6HG0557640	OG0000270	+5*	ubiquitin
HORVU.MOREX.r3.6HG0559390	OG0000270	+5*	ubiquitin
HORVU.MOREX.r3.6HG0565830	OG0000270	+5*	ubiquitin
HORVU.MOREX.r3.6HG0565890	OG0000270	+5*	ubiquitin
HORVU.MOREX.r3.7HG0732860	OG0000270	+5*	ubiquitin
HORVU.MOREX.r3.7HG0733020	OG0000270	+5*	ubiquitin
HORVU.MOREX.r3.7HG0733070	OG0000270	+5*	ubiquitin
HORVU.MOREX.r3.7HG0733110	OG0000270	+5*	ubiquitin
HORVU.MOREX.r3.5HG0534540	OG0000278	+2*	B3,NB-ARC
HORVU.MOREX.r3.6HG0550480	OG0000278	+2*	NB-ARC
HORVU.MOREX.r3.7HG0634660	OG0000278	+2*	Kelch_1,NB-ARC,Pkinase_Tyr
HORVU.MOREX.r3.7HG0634910	OG0000278	+2*	Kelch_1,NB-ARC,Pkinase_Tyr
HORVU.MOREX.r3.7HG0635010	OG0000278	+2*	GRAS,Kelch_1,NB-ARC
HORVU.MOREX.r3.7HG0635020	OG0000278	+2*	NB-ARC
HORVU.MOREX.r3.3HG0230970	OG0000284	+3*	F-box-like,Histone
HORVU.MOREX.r3.3HG0231050	OG0000284	+3*	F-box-like,Histone
HORVU.MOREX.r3.3HG0252240	OG0000284	+3*	Histone
HORVU.MOREX.r3.6HG0543730	OG0000284	+3*	Histone
HORVU.MOREX.r3.6HG0557830	OG0000284	+3*	F-box-like,Histone
HORVU.MOREX.r3.7HG0739380	OG0000284	+3*	Histone
HORVU.MOREX.r3.7HG0739400	OG0000284	+3*	Histone
HORVU.MOREX.r3.7HG0739480	OG0000284	+3*	Histone
HORVU.MOREX.r3.7HG0739490	OG0000284	+3*	Histone
HORVU.MOREX.r3.3HG0250290	OG0000287	+3*	RNase_T
HORVU.MOREX.r3.3HG0250720	OG0000287	+3*	RNase_T
HORVU.MOREX.r3.3HG0250770	OG0000287	+3*	RNase_T
HORVU.MOREX.r3.3HG0250870	OG0000287	+3*	RNase_T
HORVU.MOREX.r3.3HG0250940	OG0000287	+3*	RNase_T
HORVU.MOREX.r3.3HG0250950	OG0000287	+3*	RNase_T
HORVU.MOREX.r3.3HG0251480	OG0000287	+3*	RNase_T
HORVU.MOREX.r3.3HG0251950	OG0000287	+3*	RNase_T
HORVU.MOREX.r3.3HG0282230	OG0000287	+3*	RNase_T
HORVU.MOREX.r3.2HG0212340	OG0000292	+20*	-
HORVU.MOREX.r3.5HG0423300	OG0000292	+20*	-
HORVU.MOREX.r3.5HG0483750	OG0000292	+20*	-
HORVU.MOREX.r3.UnG0755170	OG0000292	+20*	-
HORVU.MOREX.r3.UnG0755950	OG0000292	+20*	-
HORVU.MOREX.r3.UnG0764100	OG0000292	+20*	-
HORVU.MOREX.r3.UnG0764650	OG0000292	+20*	-
HORVU.MOREX.r3.UnG0764800	OG0000292	+20*	-
HORVU.MOREX.r3.UnG0766570	OG0000292	+20*	-
HORVU.MOREX.r3.UnG0766990	OG0000292	+20*	-
HORVU.MOREX.r3.UnG0767540	OG0000292	+20*	-
HORVU.MOREX.r3.UnG0768150	OG0000292	+20*	-
HORVU.MOREX.r3.UnG0770330	OG0000292	+20*	-
HORVU.MOREX.r3.UnG0774590	OG0000292	+20*	-
HORVU.MOREX.r3.UnG0775930	OG0000292	+20*	-
HORVU.MOREX.r3.UnG0778730	OG0000292	+20*	-
HORVU.MOREX.r3.UnG0778890	OG0000292	+20*	-
HORVU.MOREX.r3.UnG0779530	OG0000292	+20*	-
HORVU.MOREX.r3.UnG0780480	OG0000292	+20*	-
HORVU.MOREX.r3.UnG0787250	OG0000292	+20*	-
HORVU.MOREX.r3.UnG0787410	OG0000292	+20*	-
HORVU.MOREX.r3.UnG0789110	OG0000292	+20*	-
HORVU.MOREX.r3.UnG0789270	OG0000292	+20*	-
HORVU.MOREX.r3.UnG0794460	OG0000292	+20*	-
HORVU.MOREX.r3.UnG0794620	OG0000292	+20*	-
HORVU.MOREX.r3.UnG0799970	OG0000292	+20*	-
HORVU.MOREX.r3.2HG0146720	OG0000305	+16*	Myb_DNA-bind_3
HORVU.MOREX.r3.2HG0209390	OG0000305	+16*	Myb_DNA-bind_3
HORVU.MOREX.r3.2HG0209400	OG0000305	+16*	Myb_DNA-bind_3
HORVU.MOREX.r3.3HG0233910	OG0000305	+16*	Myb_DNA-bind_3
HORVU.MOREX.r3.3HG0328110	OG0000305	+16*	Myb_DNA-bind_3
HORVU.MOREX.r3.4HG0340020	OG0000305	+16*	Myb_DNA-bind_3
HORVU.MOREX.r3.5HG0439660	OG0000305	+16*	Myb_DNA-bind_3
HORVU.MOREX.r3.5HG0441780	OG0000305	+16*	Myb_DNA-bind_3
HORVU.MOREX.r3.5HG0457300	OG0000305	+16*	Myb_DNA-bind_3
HORVU.MOREX.r3.5HG0489660	OG0000305	+16*	Myb_DNA-bind_3
HORVU.MOREX.r3.5HG0500330	OG0000305	+16*	Myb_DNA-bind_3
HORVU.MOREX.r3.6HG0604120	OG0000305	+16*	Myb_DNA-bind_3
HORVU.MOREX.r3.6HG0606480	OG0000305	+16*	Myb_DNA-bind_3
HORVU.MOREX.r3.7HG0662400	OG0000305	+16*	Myb_DNA-bind_3
HORVU.MOREX.r3.7HG0668600	OG0000305	+16*	Myb_DNA-bind_3
HORVU.MOREX.r3.7HG0674950	OG0000305	+16*	Myb_DNA-bind_3
HORVU.MOREX.r3.7HG0686430	OG0000305	+16*	Myb_DNA-bind_3
HORVU.MOREX.r3.7HG0689750	OG0000305	+16*	Myb_DNA-bind_3
HORVU.MOREX.r3.7HG0749290	OG0000305	+16*	Myb_DNA-bind_3
HORVU.MOREX.r3.2HG0097240	OG0000309	+3*	Lipase_GDSL
HORVU.MOREX.r3.4HG0334550	OG0000309	+3*	Lipase_GDSL
HORVU.MOREX.r3.6HG0538880	OG0000309	+3*	Lipase_GDSL
HORVU.MOREX.r3.7HG0650330	OG0000309	+3*	Lipase_GDSL
HORVU.MOREX.r3.7HG0650550	OG0000309	+3*	Lipase_GDSL
HORVU.MOREX.r3.7HG0650640	OG0000309	+3*	Lipase_GDSL
HORVU.MOREX.r3.7HG0650650	OG0000309	+3*	Lipase_GDSL
HORVU.MOREX.r3.7HG0650700	OG0000309	+3*	Lipase_GDSL
HORVU.MOREX.r3.7HG0650790	OG0000309	+3*	Lipase_GDSL
HORVU.MOREX.r3.1HG0024380	OG0000310	+2*	FMO-like
HORVU.MOREX.r3.2HG0103930	OG0000310	+2*	FMO-like
HORVU.MOREX.r3.2HG0103940	OG0000310	+2*	FMO-like,K_oxygenase
HORVU.MOREX.r3.7HG0751160	OG0000310	+2*	FMO-like
HORVU.MOREX.r3.7HG0751170	OG0000310	+2*	FMO-like
HORVU.MOREX.r3.7HG0751200	OG0000310	+2*	FMO-like
HORVU.MOREX.r3.7HG0751320	OG0000310	+2*	FMO-like
HORVU.MOREX.r3.5HG0483790	OG0000313	+24*	NADHdh
HORVU.MOREX.r3.7HG0737220	OG0000313	+24*	NADHdh
HORVU.MOREX.r3.UnG0754360	OG0000313	+24*	NADHdh
HORVU.MOREX.r3.UnG0755070	OG0000313	+24*	NADHdh
HORVU.MOREX.r3.UnG0755850	OG0000313	+24*	NADHdh
HORVU.MOREX.r3.UnG0762130	OG0000313	+24*	NADHdh
HORVU.MOREX.r3.UnG0764700	OG0000313	+24*	NADHdh
HORVU.MOREX.r3.UnG0766610	OG0000313	+24*	NADHdh
HORVU.MOREX.r3.UnG0767590	OG0000313	+24*	NADHdh
HORVU.MOREX.r3.UnG0772710	OG0000313	+24*	NADHdh
HORVU.MOREX.r3.UnG0778130	OG0000313	+24*	NADHdh
HORVU.MOREX.r3.UnG0778840	OG0000313	+24*	NADHdh
HORVU.MOREX.r3.UnG0779580	OG0000313	+24*	NADHdh
HORVU.MOREX.r3.UnG0780590	OG0000313	+24*	NADHdh
HORVU.MOREX.r3.UnG0783200	OG0000313	+24*	NADHdh
HORVU.MOREX.r3.UnG0785430	OG0000313	+24*	NADHdh
HORVU.MOREX.r3.UnG0787360	OG0000313	+24*	NADHdh
HORVU.MOREX.r3.UnG0789160	OG0000313	+24*	NADHdh
HORVU.MOREX.r3.UnG0790450	OG0000313	+24*	NADHdh
HORVU.MOREX.r3.UnG0794140	OG0000313	+24*	NADHdh
HORVU.MOREX.r3.UnG0794510	OG0000313	+24*	NADHdh
HORVU.MOREX.r3.UnG0799860	OG0000313	+24*	NADHdh
HORVU.MOREX.r3.UnG0801120	OG0000313	+24*	NADHdh
HORVU.MOREX.r3.UnG0803660	OG0000313	+24*	NADHdh
HORVU.MOREX.r3.UnG0810230	OG0000313	+24*	NADHdh
HORVU.MOREX.r3.UnG0815710	OG0000313	+24*	NADHdh
HORVU.MOREX.r3.3HG0231440	OG0000314	+2*	ubiquitin
HORVU.MOREX.r3.5HG0483810	OG0000314	+2*	ubiquitin
HORVU.MOREX.r3.6HG0568740	OG0000314	+2*	ubiquitin
HORVU.MOREX.r3.7HG0657940	OG0000314	+2*	ubiquitin
HORVU.MOREX.r3.7HG0657990	OG0000314	+2*	ubiquitin
HORVU.MOREX.r3.7HG0658010	OG0000314	+2*	ubiquitin
HORVU.MOREX.r3.7HG0658040	OG0000314	+2*	ubiquitin
HORVU.MOREX.r3.7HG0742760	OG0000314	+2*	ubiquitin
HORVU.MOREX.r3.1HG0012300	OG0000321	+11*	zf-GRF
HORVU.MOREX.r3.1HG0058740	OG0000321	+11*	zf-GRF
HORVU.MOREX.r3.2HG0104800	OG0000321	+11*	zf-GRF
HORVU.MOREX.r3.3HG0300400	OG0000321	+11*	zf-GRF
HORVU.MOREX.r3.3HG0307900	OG0000321	+11*	zf-GRF
HORVU.MOREX.r3.3HG0307920	OG0000321	+11*	zf-GRF
HORVU.MOREX.r3.3HG0326730	OG0000321	+11*	zf-GRF
HORVU.MOREX.r3.4HG0371900	OG0000321	+11*	zf-GRF
HORVU.MOREX.r3.4HG0378090	OG0000321	+11*	zf-GRF
HORVU.MOREX.r3.4HG0411890	OG0000321	+11*	zf-GRF
HORVU.MOREX.r3.4HG0415350	OG0000321	+11*	zf-GRF
HORVU.MOREX.r3.5HG0459230	OG0000321	+11*	zf-GRF
HORVU.MOREX.r3.6HG0621300	OG0000321	+11*	zf-GRF
HORVU.MOREX.r3.6HG0625390	OG0000321	+11*	zf-GRF
HORVU.MOREX.r3.7HG0698010	OG0000321	+11*	zf-GRF
HORVU.MOREX.r3.7HG0713080	OG0000321	+11*	zf-GRF
HORVU.MOREX.r3.7HG0741810	OG0000321	+11*	zf-GRF
HORVU.MOREX.r3.7HG0741850	OG0000321	+11*	zf-GRF
HORVU.MOREX.r3.2HG0164730	OG0000323	+8*	DUF4283
HORVU.MOREX.r3.4HG0340750	OG0000323	+8*	DUF4283
HORVU.MOREX.r3.5HG0466470	OG0000323	+8*	DUF4283
HORVU.MOREX.r3.6HG0557460	OG0000323	+8*	DUF4283
HORVU.MOREX.r3.6HG0624490	OG0000323	+8*	DUF4283
HORVU.MOREX.r3.7HG0640650	OG0000323	+8*	DUF4283
HORVU.MOREX.r3.7HG0661180	OG0000323	+8*	-
HORVU.MOREX.r3.7HG0722110	OG0000323	+8*	DUF4283
HORVU.MOREX.r3.7HG0722120	OG0000323	+8*	DUF4283
HORVU.MOREX.r3.7HG0722140	OG0000323	+8*	DUF4283
HORVU.MOREX.r3.7HG0744060	OG0000323	+8*	DUF4283
HORVU.MOREX.r3.5HG0503770	OG0000327	+1*	PMD
HORVU.MOREX.r3.6HG0629740	OG0000327	+1*	PMD
HORVU.MOREX.r3.1HG0022740	OG0000328	+11*	DUF4371,Dimer_Tnp_hAT
HORVU.MOREX.r3.1HG0036630	OG0000328	+11*	DUF4371,Dimer_Tnp_hAT
HORVU.MOREX.r3.1HG0065810	OG0000328	+11*	DUF4371,Dimer_Tnp_hAT
HORVU.MOREX.r3.2HG0111070	OG0000328	+11*	DUF4371,Dimer_Tnp_hAT
HORVU.MOREX.r3.2HG0160260	OG0000328	+11*	DUF4371,Dimer_Tnp_hAT
HORVU.MOREX.r3.3HG0236560	OG0000328	+11*	DUF4371,Dimer_Tnp_hAT
HORVU.MOREX.r3.3HG0293540	OG0000328	+11*	DUF4371,Dimer_Tnp_hAT
HORVU.MOREX.r3.3HG0298150	OG0000328	+11*	DUF4371,Dimer_Tnp_hAT
HORVU.MOREX.r3.3HG0319620	OG0000328	+11*	DUF4371,Dimer_Tnp_hAT
HORVU.MOREX.r3.4HG0338710	OG0000328	+11*	DUF4371,Dimer_Tnp_hAT
HORVU.MOREX.r3.4HG0406560	OG0000328	+11*	DUF4371,Dimer_Tnp_hAT
HORVU.MOREX.r3.5HG0528730	OG0000328	+11*	DUF4371,Dimer_Tnp_hAT
HORVU.MOREX.r3.6HG0543260	OG0000328	+11*	DUF4371,Dimer_Tnp_hAT
HORVU.MOREX.r3.6HG0586930	OG0000328	+11*	DUF4371,Dimer_Tnp_hAT
HORVU.MOREX.r3.6HG0608940	OG0000328	+11*	DUF4371,Dimer_Tnp_hAT
HORVU.MOREX.r3.7HG0729130	OG0000328	+11*	DUF4371,Dimer_Tnp_hAT
HORVU.MOREX.r3.7HG0739500	OG0000328	+11*	DUF4371,Dimer_Tnp_hAT
HORVU.MOREX.r3.1HG0024060	OG0000329	+15*	-
HORVU.MOREX.r3.1HG0040770	OG0000329	+15*	NAF,Pkinase
HORVU.MOREX.r3.1HG0091780	OG0000329	+15*	NAF,Pkinase
HORVU.MOREX.r3.2HG0096160	OG0000329	+15*	NAF,Pkinase
HORVU.MOREX.r3.2HG0119980	OG0000329	+15*	NAF,Pkinase
HORVU.MOREX.r3.3HG0320100	OG0000329	+15*	NAF,Pkinase
HORVU.MOREX.r3.4HG0348780	OG0000329	+15*	NAF,Pkinase
HORVU.MOREX.r3.4HG0360120	OG0000329	+15*	-
HORVU.MOREX.r3.4HG0377290	OG0000329	+15*	-
HORVU.MOREX.r3.4HG0415620	OG0000329	+15*	NAF,Pkinase
HORVU.MOREX.r3.5HG0500790	OG0000329	+15*	NAF,Pkinase
HORVU.MOREX.r3.5HG0531100	OG0000329	+15*	NAF,Pkinase
HORVU.MOREX.r3.5HG0537070	OG0000329	+15*	-
HORVU.MOREX.r3.6HG0600170	OG0000329	+15*	NAF,Pkinase
HORVU.MOREX.r3.6HG0619810	OG0000329	+15*	NAF,Pkinase
HORVU.MOREX.r3.6HG0624560	OG0000329	+15*	NAF,Pkinase
HORVU.MOREX.r3.7HG0637020	OG0000329	+15*	NAF,Pkinase
HORVU.MOREX.r3.7HG0746200	OG0000329	+15*	NAF,Pkinase
HORVU.MOREX.r3.1HG0018480	OG0000337	+2*	DUF825
HORVU.MOREX.r3.2HG0154850	OG0000337	+2*	DUF825
HORVU.MOREX.r3.2HG0155050	OG0000337	+2*	DUF825
HORVU.MOREX.r3.2HG0163510	OG0000337	+2*	DUF825
HORVU.MOREX.r3.2HG0212400	OG0000337	+2*	DUF825
HORVU.MOREX.r3.5HG0423250	OG0000337	+2*	DUF825
HORVU.MOREX.r3.5HG0423470	OG0000337	+2*	DUF825
HORVU.MOREX.r3.5HG0483370	OG0000337	+2*	DUF825
HORVU.MOREX.r3.5HG0483660	OG0000337	+2*	DUF825
HORVU.MOREX.r3.7HG0635480	OG0000339	+2*	LRR_8,Pkinase,Pkinase_Tyr
HORVU.MOREX.r3.7HG0635490	OG0000339	+2*	LRR_8,Pkinase,Pkinase_Tyr
HORVU.MOREX.r3.7HG0635600	OG0000339	+2*	LRR_8,Pkinase,Pkinase_Tyr
HORVU.MOREX.r3.7HG0635910	OG0000339	+2*	LRR_8,Pkinase,Pkinase_Tyr
HORVU.MOREX.r3.1HG0047620	OG0000342	+5*	Helitron_like_N,PIF1
HORVU.MOREX.r3.2HG0134210	OG0000342	+5*	Helitron_like_N,PIF1
HORVU.MOREX.r3.3HG0264460	OG0000342	+5*	Helitron_like_N,Herpes_Helicase,PIF1
HORVU.MOREX.r3.4HG0364930	OG0000342	+5*	Helitron_like_N,Herpes_Helicase,PIF1
HORVU.MOREX.r3.6HG0615970	OG0000342	+5*	Helitron_like_N,Herpes_Helicase,PIF1
HORVU.MOREX.r3.7HG0665460	OG0000342	+5*	Helitron_like_N,PIF1
HORVU.MOREX.r3.7HG0677640	OG0000342	+5*	Helitron_like_N,Herpes_Helicase,PIF1
HORVU.MOREX.r3.5HG0442610	OG0000343	+2*	Peptidase_C48
HORVU.MOREX.r3.6HG0552530	OG0000343	+2*	Peptidase_C48
HORVU.MOREX.r3.6HG0585370	OG0000343	+2*	Peptidase_C48
HORVU.MOREX.r3.6HG0601200	OG0000343	+2*	Peptidase_C48
HORVU.MOREX.r3.6HG0620840	OG0000343	+2*	Peptidase_C48
HORVU.MOREX.r3.6HG0624310	OG0000343	+2*	Peptidase_C48
HORVU.MOREX.r3.1HG0083280	OG0000351	+5*	FAR1,MULE,SWIM
HORVU.MOREX.r3.3HG0248770	OG0000351	+5*	FAR1,MULE,SWIM
HORVU.MOREX.r3.3HG0252030	OG0000351	+5*	FAR1,MULE,SWIM
HORVU.MOREX.r3.6HG0552520	OG0000351	+5*	FAR1,MULE,SWIM
HORVU.MOREX.r3.6HG0618890	OG0000351	+5*	FAR1,MULE,SWIM
HORVU.MOREX.r3.7HG0676980	OG0000351	+5*	FAR1,MULE,SWIM
HORVU.MOREX.r3.7HG0727020	OG0000351	+5*	FAR1,MULE,SWIM
HORVU.MOREX.r3.5HG0423740	OG0000353	+31*	ATP-synt_DE,ATP-synt_DE_N,ATP-synt_ab,ATP-synt_ab_N
HORVU.MOREX.r3.5HG0483120	OG0000353	+31*	ATP-synt_DE,ATP-synt_DE_N,ATP-synt_ab
HORVU.MOREX.r3.UnG0767260	OG0000353	+31*	ATP-synt_DE,ATP-synt_DE_N,ATP-synt_ab,ATP-synt_ab_N
HORVU.MOREX.r3.UnG0770020	OG0000353	+31*	ATP-synt_DE,ATP-synt_DE_N,ATP-synt_ab,ATP-synt_ab_N
HORVU.MOREX.r3.UnG0770710	OG0000353	+31*	ATP-synt_DE,ATP-synt_DE_N,ATP-synt_ab,ATP-synt_ab_N
HORVU.MOREX.r3.UnG0777390	OG0000353	+31*	ATP-synt_DE,ATP-synt_DE_N,ATP-synt_ab,ATP-synt_ab_N
HORVU.MOREX.r3.UnG0778490	OG0000353	+31*	ATP-synt_DE,ATP-synt_DE_N,ATP-synt_ab,ATP-synt_ab_N
HORVU.MOREX.r3.UnG0779980	OG0000353	+31*	ATP-synt_DE,ATP-synt_DE_N,ATP-synt_ab,ATP-synt_ab_N
HORVU.MOREX.r3.UnG0782020	OG0000353	+31*	ATP-synt_DE,ATP-synt_DE_N,ATP-synt_ab,ATP-synt_ab_N
HORVU.MOREX.r3.UnG0782780	OG0000353	+31*	ATP-synt_DE,ATP-synt_DE_N,ATP-synt_ab,ATP-synt_ab_N
HORVU.MOREX.r3.UnG0785840	OG0000353	+31*	ATP-synt_DE,ATP-synt_DE_N,ATP-synt_ab,ATP-synt_ab_N
HORVU.MOREX.r3.UnG0788140	OG0000353	+31*	ATP-synt_DE,ATP-synt_DE_N,ATP-synt_ab,ATP-synt_ab_N
HORVU.MOREX.r3.UnG0791600	OG0000353	+31*	ATP-synt_DE,ATP-synt_DE_N,ATP-synt_ab,ATP-synt_ab_N
HORVU.MOREX.r3.UnG0792020	OG0000353	+31*	ATP-synt_DE,ATP-synt_DE_N,ATP-synt_ab,ATP-synt_ab_N
HORVU.MOREX.r3.UnG0795170	OG0000353	+31*	ATP-synt_DE,ATP-synt_DE_N,ATP-synt_ab,ATP-synt_ab_N
HORVU.MOREX.r3.UnG0796110	OG0000353	+31*	ATP-synt_DE,ATP-synt_DE_N,ATP-synt_ab,ATP-synt_ab_N
HORVU.MOREX.r3.UnG0797040	OG0000353	+31*	ATP-synt_DE,ATP-synt_DE_N,ATP-synt_ab,ATP-synt_ab_N
HORVU.MOREX.r3.UnG0798500	OG0000353	+31*	ATP-synt_DE,ATP-synt_DE_N,ATP-synt_ab,ATP-synt_ab_N
HORVU.MOREX.r3.UnG0802560	OG0000353	+31*	ATP-synt_DE,ATP-synt_DE_N,ATP-synt_ab,ATP-synt_ab_N
HORVU.MOREX.r3.UnG0802980	OG0000353	+31*	ATP-synt_DE,ATP-synt_DE_N,ATP-synt_ab,ATP-synt_ab_N
HORVU.MOREX.r3.UnG0804340	OG0000353	+31*	ATP-synt_DE,ATP-synt_DE_N,ATP-synt_ab,ATP-synt_ab_N
HORVU.MOREX.r3.UnG0805460	OG0000353	+31*	ATP-synt_DE,ATP-synt_DE_N,ATP-synt_ab,ATP-synt_ab_N
HORVU.MOREX.r3.UnG0806110	OG0000353	+31*	ATP-synt_DE,ATP-synt_DE_N,ATP-synt_ab,ATP-synt_ab_N
HORVU.MOREX.r3.UnG0808170	OG0000353	+31*	ATP-synt_DE,ATP-synt_DE_N,ATP-synt_ab,ATP-synt_ab_N
HORVU.MOREX.r3.UnG0809130	OG0000353	+31*	ATP-synt_DE,ATP-synt_DE_N,ATP-synt_ab,ATP-synt_ab_N
HORVU.MOREX.r3.UnG0809300	OG0000353	+31*	ATP-synt_DE,ATP-synt_DE_N,ATP-synt_ab,ATP-synt_ab_N
HORVU.MOREX.r3.UnG0810750	OG0000353	+31*	ATP-synt_DE,ATP-synt_DE_N,ATP-synt_ab,ATP-synt_ab_N
HORVU.MOREX.r3.UnG0812070	OG0000353	+31*	ATP-synt_DE,ATP-synt_DE_N,ATP-synt_ab,ATP-synt_ab_N
HORVU.MOREX.r3.UnG0812360	OG0000353	+31*	ATP-synt_DE,ATP-synt_DE_N,ATP-synt_ab,ATP-synt_ab_N
HORVU.MOREX.r3.UnG0813410	OG0000353	+31*	ATP-synt_DE,ATP-synt_DE_N,ATP-synt_ab,ATP-synt_ab_N
HORVU.MOREX.r3.UnG0814530	OG0000353	+31*	ATP-synt_DE,ATP-synt_DE_N,ATP-synt_ab,ATP-synt_ab_N
HORVU.MOREX.r3.UnG0816010	OG0000353	+31*	ATP-synt_DE,ATP-synt_DE_N,ATP-synt_ab,ATP-synt_ab_N
HORVU.MOREX.r3.1HG0039060	OG0000355	+16*	zf-RVT
HORVU.MOREX.r3.1HG0060760	OG0000355	+16*	Arm,U-box
HORVU.MOREX.r3.1HG0088320	OG0000355	+16*	RVT_1,RVT_3
HORVU.MOREX.r3.2HG0097250	OG0000355	+16*	zf-RVT
HORVU.MOREX.r3.2HG0097920	OG0000355	+16*	zf-RVT
HORVU.MOREX.r3.2HG0106250	OG0000355	+16*	zf-RVT
HORVU.MOREX.r3.3HG0243200	OG0000355	+16*	-
HORVU.MOREX.r3.4HG0332190	OG0000355	+16*	zf-RVT
HORVU.MOREX.r3.4HG0415300	OG0000355	+16*	RVT_1,RVT_3
HORVU.MOREX.r3.5HG0518890	OG0000355	+16*	zf-RVT
HORVU.MOREX.r3.6HG0592000	OG0000355	+16*	zf-RVT
HORVU.MOREX.r3.6HG0628740	OG0000355	+16*	-
HORVU.MOREX.r3.6HG0632900	OG0000355	+16*	RVT_1,zf-RVT
HORVU.MOREX.r3.7HG0640290	OG0000355	+16*	zf-RVT
HORVU.MOREX.r3.7HG0646420	OG0000355	+16*	Arm,U-box
HORVU.MOREX.r3.7HG0648200	OG0000355	+16*	RVT_1,zf-RVT
HORVU.MOREX.r3.7HG0748590	OG0000355	+16*	zf-RVT
HORVU.MOREX.r3.2HG0173800	OG0000360	+5*	LTP_2
HORVU.MOREX.r3.7HG0734880	OG0000360	+5*	LTP_2
HORVU.MOREX.r3.7HG0734960	OG0000360	+5*	LTP_2
HORVU.MOREX.r3.7HG0735010	OG0000360	+5*	LTP_2
HORVU.MOREX.r3.7HG0735020	OG0000360	+5*	LTP_2
HORVU.MOREX.r3.7HG0735030	OG0000360	+5*	LTP_2
HORVU.MOREX.r3.7HG0735080	OG0000360	+5*	LTP_2
HORVU.MOREX.r3.7HG0735090	OG0000360	+5*	LTP_2
HORVU.MOREX.r3.7HG0735100	OG0000360	+5*	LTP_2
HORVU.MOREX.r3.1HG0001660	OG0000368	+7*	GUB_WAK_bind,Pkinase,Pkinase_Tyr,WAK_assoc
HORVU.MOREX.r3.1HG0001700	OG0000368	+7*	GUB_WAK_bind,Pkinase,Pkinase_Tyr,WAK_assoc
HORVU.MOREX.r3.1HG0001730	OG0000368	+7*	GUB_WAK_bind,Pkinase,Pkinase_Tyr,WAK_assoc
HORVU.MOREX.r3.1HG0001810	OG0000368	+7*	GUB_WAK_bind,Pkinase,Pkinase_Tyr,WAK_assoc
HORVU.MOREX.r3.1HG0001850	OG0000368	+7*	GUB_WAK_bind,Pkinase,Pkinase_Tyr,WAK_assoc
HORVU.MOREX.r3.1HG0001890	OG0000368	+7*	GUB_WAK_bind,Pkinase,Pkinase_Tyr,WAK_assoc
HORVU.MOREX.r3.1HG0002830	OG0000368	+7*	GUB_WAK_bind,Pkinase,Pkinase_Tyr,WAK_assoc
HORVU.MOREX.r3.1HG0002990	OG0000368	+7*	GUB_WAK_bind,Pkinase,Pkinase_Tyr,WAK_assoc
HORVU.MOREX.r3.1HG0003040	OG0000368	+7*	GUB_WAK_bind,Pkinase,Pkinase_Tyr,WAK_assoc
HORVU.MOREX.r3.3HG0220800	OG0000368	+7*	GUB_WAK_bind,Pkinase,Pkinase_Tyr
HORVU.MOREX.r3.UnG0769120	OG0000368	+7*	GUB_WAK_bind,Pkinase,Pkinase_Tyr,WAK_assoc
HORVU.MOREX.r3.UnG0773760	OG0000368	+7*	GUB_WAK_bind,Pkinase,Pkinase_Tyr,WAK_assoc
HORVU.MOREX.r3.UnG0773790	OG0000368	+7*	GUB_WAK_bind,Pkinase,Pkinase_Tyr,WAK_assoc
HORVU.MOREX.r3.1HG0007330	OG0000369	+33*	zf-GRF
HORVU.MOREX.r3.1HG0009640	OG0000369	+33*	zf-GRF
HORVU.MOREX.r3.1HG0011550	OG0000369	+33*	zf-GRF
HORVU.MOREX.r3.1HG0016290	OG0000369	+33*	zf-GRF
HORVU.MOREX.r3.2HG0125010	OG0000369	+33*	zf-GRF
HORVU.MOREX.r3.2HG0131440	OG0000369	+33*	zf-GRF
HORVU.MOREX.r3.2HG0193810	OG0000369	+33*	zf-GRF
HORVU.MOREX.r3.2HG0196190	OG0000369	+33*	zf-GRF
HORVU.MOREX.r3.2HG0211210	OG0000369	+33*	zf-GRF
HORVU.MOREX.r3.3HG0229340	OG0000369	+33*	zf-GRF
HORVU.MOREX.r3.3HG0233130	OG0000369	+33*	zf-GRF
HORVU.MOREX.r3.3HG0254660	OG0000369	+33*	zf-GRF
HORVU.MOREX.r3.3HG0261340	OG0000369	+33*	zf-GRF
HORVU.MOREX.r3.3HG0308080	OG0000369	+33*	zf-GRF
HORVU.MOREX.r3.3HG0313250	OG0000369	+33*	zf-GRF
HORVU.MOREX.r3.3HG0315080	OG0000369	+33*	zf-GRF
HORVU.MOREX.r3.3HG0316250	OG0000369	+33*	zf-GRF
HORVU.MOREX.r3.3HG0320690	OG0000369	+33*	zf-GRF
[truncated: 3,978 more rows]

## Sheet: Table S9
Table S9. The expanded OGs in eight genomes/subgenomes.
Species	Orthogroup	Gene id
B.distachyon	OG0000039	KQJ83769
B.distachyon	OG0000039	KQK12985
B.distachyon	OG0000039	KQK20378
B.distachyon	OG0000039	KQK20380
B.distachyon	OG0000039	KQK20938
B.distachyon	OG0000039	KQK20946
B.distachyon	OG0000039	KQK20947
B.distachyon	OG0000039	KQK20951
B.distachyon	OG0000039	KQK20953
B.distachyon	OG0000039	KQK20955
B.distachyon	OG0000039	KQK20956
B.distachyon	OG0000039	KQK20961
B.distachyon	OG0000039	KQK20967
B.distachyon	OG0000039	KQK20987
B.distachyon	OG0000039	PNT77089
B.distachyon	OG0000039	PNT77095
B.distachyon	OG0000039	PNT77097
B.distachyon	OG0000039	PNT77103
B.distachyon	OG0000052	KQJ83286
B.distachyon	OG0000052	KQJ83588
B.distachyon	OG0000052	KQJ87764
B.distachyon	OG0000052	KQJ87928
B.distachyon	OG0000052	KQJ87949
B.distachyon	OG0000052	KQK03449
B.distachyon	OG0000052	KQK07702
B.distachyon	OG0000052	KQK16497
B.distachyon	OG0000052	KQK18661
B.distachyon	OG0000052	KQK20801
B.distachyon	OG0000052	KQK20969
B.distachyon	OG0000052	PNT61138
B.distachyon	OG0000052	PNT62633
B.distachyon	OG0000052	PNT62727
B.distachyon	OG0000052	PNT62766
B.distachyon	OG0000052	PNT66771
B.distachyon	OG0000052	PNT67082
B.distachyon	OG0000052	PNT67084
B.distachyon	OG0000052	PNT67931
B.distachyon	OG0000052	PNT71052
B.distachyon	OG0000052	PNT71400
B.distachyon	OG0000052	PNT71810
B.distachyon	OG0000052	PNT71919
B.distachyon	OG0000052	PNT72307
B.distachyon	OG0000052	PNT72317
B.distachyon	OG0000052	PNT73162
B.distachyon	OG0000052	PNT73302
B.distachyon	OG0000052	PNT74553
B.distachyon	OG0000052	PNT75822
B.distachyon	OG0000052	PNT75912
B.distachyon	OG0000052	PNT76391
B.distachyon	OG0000052	PNT76687
B.distachyon	OG0000052	PNT78145
B.distachyon	OG0000068	KQJ85440
B.distachyon	OG0000068	KQJ88561
B.distachyon	OG0000068	KQK15357
B.distachyon	OG0000068	PNT61152
B.distachyon	OG0000068	PNT63550
B.distachyon	OG0000068	PNT64196
B.distachyon	OG0000068	PNT68802
B.distachyon	OG0000068	PNT69431
B.distachyon	OG0000068	PNT75067
B.distachyon	OG0000068	PNT77225
B.distachyon	OG0000078	KQJ84112
B.distachyon	OG0000078	KQJ89095
B.distachyon	OG0000078	KQJ94352
B.distachyon	OG0000078	KQK06523
B.distachyon	OG0000078	KQK11906
B.distachyon	OG0000078	PNT61102
B.distachyon	OG0000078	PNT64335
B.distachyon	OG0000078	PNT65118
B.distachyon	OG0000078	PNT68822
B.distachyon	OG0000078	PNT68879
B.distachyon	OG0000078	PNT71129
B.distachyon	OG0000078	PNT74032
B.distachyon	OG0000078	PNT77288
B.distachyon	OG0000091	KQJ81771
B.distachyon	OG0000091	KQK20863
B.distachyon	OG0000091	KQK21122
B.distachyon	OG0000091	KQK21124
B.distachyon	OG0000091	KQK21133
B.distachyon	OG0000091	PNT64133
B.distachyon	OG0000091	PNT71693
B.distachyon	OG0000091	PNT71694
B.distachyon	OG0000091	PNT71695
B.distachyon	OG0000091	PNT71696
B.distachyon	OG0000091	PNT76964
B.distachyon	OG0000091	PNT77051
B.distachyon	OG0000091	PNT77054
B.distachyon	OG0000091	PNT77171
B.distachyon	OG0000091	PNT77182
B.distachyon	OG0000091	PNT77183
B.distachyon	OG0000091	PNT77184
B.distachyon	OG0000091	PNT77185
B.distachyon	OG0000091	PNT77189
B.distachyon	OG0000111	KQJ82696
B.distachyon	OG0000111	KQJ84655
B.distachyon	OG0000111	KQJ94953
B.distachyon	OG0000111	KQJ97244
B.distachyon	OG0000111	KQJ97438
B.distachyon	OG0000111	KQK03393
B.distachyon	OG0000111	KQK03663
B.distachyon	OG0000111	KQK15730
B.distachyon	OG0000111	KQK21326
B.distachyon	OG0000111	KQK21400
B.distachyon	OG0000111	PNT61554
B.distachyon	OG0000111	PNT61606
B.distachyon	OG0000111	PNT63081
B.distachyon	OG0000111	PNT63385
B.distachyon	OG0000111	PNT66841
B.distachyon	OG0000111	PNT68755
B.distachyon	OG0000111	PNT72229
B.distachyon	OG0000111	PNT72381
B.distachyon	OG0000128	KQJ81503
B.distachyon	OG0000128	KQJ84488
B.distachyon	OG0000128	KQJ86547
B.distachyon	OG0000128	KQJ86552
B.distachyon	OG0000128	KQJ87906
B.distachyon	OG0000128	KQK01441
B.distachyon	OG0000128	KQK20734
B.distachyon	OG0000128	KQK20856
B.distachyon	OG0000128	KQK21067
B.distachyon	OG0000128	KQK21164
B.distachyon	OG0000128	KQK21204
B.distachyon	OG0000128	KQK21228
B.distachyon	OG0000128	KQK21229
B.distachyon	OG0000128	KQK22469
B.distachyon	OG0000128	PNT63323
B.distachyon	OG0000128	PNT76915
B.distachyon	OG0000228	KQJ81383
B.distachyon	OG0000228	KQJ85104
B.distachyon	OG0000228	KQJ88512
B.distachyon	OG0000228	KQJ89777
B.distachyon	OG0000228	KQJ91888
B.distachyon	OG0000228	KQJ96673
B.distachyon	OG0000228	KQK13103
B.distachyon	OG0000228	KQK13149
B.distachyon	OG0000228	KQK15329
B.distachyon	OG0000228	KQK16033
B.distachyon	OG0000228	KQK20595
B.distachyon	OG0000228	KQK20672
B.distachyon	OG0000228	PNT66919
B.distachyon	OG0000228	PNT68418
B.distachyon	OG0000228	PNT71062
B.distachyon	OG0000299	KQJ93279
B.distachyon	OG0000299	KQJ93329
B.distachyon	OG0000299	KQK01245
B.distachyon	OG0000299	KQK18757
B.distachyon	OG0000299	PNT65859
B.distachyon	OG0000299	PNT65875
B.distachyon	OG0000299	PNT65876
B.distachyon	OG0000299	PNT65882
B.distachyon	OG0000299	PNT68776
B.distachyon	OG0000307	KQJ97233
B.distachyon	OG0000307	KQJ97243
B.distachyon	OG0000307	KQJ97247
B.distachyon	OG0000307	KQJ97248
B.distachyon	OG0000307	KQJ97249
B.distachyon	OG0000307	KQK13134
B.distachyon	OG0000307	KQK21889
B.distachyon	OG0000307	KQK21890
B.distachyon	OG0000307	PNT67617
B.distachyon	OG0000307	PNT67618
B.distachyon	OG0000307	PNT67620
B.distachyon	OG0000319	KQK07947
B.distachyon	OG0000319	KQK07985
B.distachyon	OG0000319	PNT64146
B.distachyon	OG0000319	PNT72037
B.distachyon	OG0000319	PNT72038
B.distachyon	OG0000319	PNT72042
B.distachyon	OG0000319	PNT72044
B.distachyon	OG0000319	PNT72054
B.distachyon	OG0000361	KQJ96587
B.distachyon	OG0000361	KQK02277
B.distachyon	OG0000361	KQK04576
B.distachyon	OG0000361	KQK07380
B.distachyon	OG0000361	KQK14016
B.distachyon	OG0000361	PNT60496
B.distachyon	OG0000361	PNT60822
B.distachyon	OG0000361	PNT60910
B.distachyon	OG0000361	PNT60932
B.distachyon	OG0000361	PNT61175
B.distachyon	OG0000361	PNT63041
B.distachyon	OG0000361	PNT63059
B.distachyon	OG0000361	PNT63217
B.distachyon	OG0000361	PNT65478
B.distachyon	OG0000361	PNT67527
B.distachyon	OG0000361	PNT67864
B.distachyon	OG0000361	PNT68219
B.distachyon	OG0000361	PNT68424
B.distachyon	OG0000361	PNT71484
B.distachyon	OG0000361	PNT71517
B.distachyon	OG0000361	PNT71566
B.distachyon	OG0000361	PNT71878
B.distachyon	OG0000361	PNT72149
B.distachyon	OG0000361	PNT72188
B.distachyon	OG0000361	PNT72958
B.distachyon	OG0000361	PNT73131
B.distachyon	OG0000361	PNT74045
B.distachyon	OG0000361	PNT74503
B.distachyon	OG0000361	PNT77370
B.distachyon	OG0000361	PNT77711
B.distachyon	OG0000371	KQJ85155
B.distachyon	OG0000371	KQJ93913
B.distachyon	OG0000371	KQJ99926
B.distachyon	OG0000371	KQK02952
B.distachyon	OG0000371	KQK13390
B.distachyon	OG0000371	KQK19608
B.distachyon	OG0000371	PNT61483
B.distachyon	OG0000371	PNT63592
B.distachyon	OG0000371	PNT65128
B.distachyon	OG0000371	PNT65173
B.distachyon	OG0000371	PNT67168
B.distachyon	OG0000371	PNT68112
B.distachyon	OG0000371	PNT71564
B.distachyon	OG0000371	PNT71871
B.distachyon	OG0000371	PNT72840
B.distachyon	OG0000371	PNT76018
B.distachyon	OG0000372	KQJ87674
B.distachyon	OG0000372	KQJ87677
B.distachyon	OG0000372	KQJ87678
B.distachyon	OG0000372	KQJ87683
B.distachyon	OG0000372	KQK13490
B.distachyon	OG0000372	PNT61063
B.distachyon	OG0000372	PNT63209
B.distachyon	OG0000372	PNT63210
B.distachyon	OG0000372	PNT63259
B.distachyon	OG0000372	PNT63293
B.distachyon	OG0000375	KQK05835
B.distachyon	OG0000375	PNT62969
B.distachyon	OG0000375	PNT63631
B.distachyon	OG0000375	PNT64024
B.distachyon	OG0000375	PNT64334
B.distachyon	OG0000375	PNT64792
B.distachyon	OG0000375	PNT66120
B.distachyon	OG0000375	PNT66353
B.distachyon	OG0000375	PNT67748
B.distachyon	OG0000375	PNT67984
B.distachyon	OG0000375	PNT68763
B.distachyon	OG0000375	PNT69987
B.distachyon	OG0000375	PNT70987
B.distachyon	OG0000375	PNT71358
B.distachyon	OG0000375	PNT71443
B.distachyon	OG0000375	PNT71493
B.distachyon	OG0000375	PNT72161
B.distachyon	OG0000375	PNT74307
B.distachyon	OG0000375	PNT74838
B.distachyon	OG0000375	PNT74869
B.distachyon	OG0000375	PNT75006
B.distachyon	OG0000375	PNT75815
B.distachyon	OG0000375	PNT76120
B.distachyon	OG0000375	PNT76214
B.distachyon	OG0000376	KQJ82774
B.distachyon	OG0000376	KQJ84332
B.distachyon	OG0000376	KQJ84551
B.distachyon	OG0000376	KQJ88432
B.distachyon	OG0000376	KQJ89462
B.distachyon	OG0000376	KQK17234
B.distachyon	OG0000376	KQK19326
B.distachyon	OG0000376	KQK20989
B.distachyon	OG0000376	KQK21240
B.distachyon	OG0000376	PNT60913
B.distachyon	OG0000376	PNT61567
B.distachyon	OG0000376	PNT63319
B.distachyon	OG0000376	PNT74237
B.distachyon	OG0000376	PNT76213
B.distachyon	OG0000376	PNT76892
B.distachyon	OG0000376	PNT78320
B.distachyon	OG0000405	KQJ85785
B.distachyon	OG0000405	KQK08013
B.distachyon	OG0000405	KQK08014
B.distachyon	OG0000405	KQK08025
B.distachyon	OG0000405	PNT63188
B.distachyon	OG0000405	PNT69756
B.distachyon	OG0000405	PNT72082
B.distachyon	OG0000405	PNT72083
B.distachyon	OG0000405	PNT72084
B.distachyon	OG0000421	KQJ88612
B.distachyon	OG0000421	KQJ88990
B.distachyon	OG0000421	KQJ94606
B.distachyon	OG0000421	KQJ96244
B.distachyon	OG0000421	KQJ96508
B.distachyon	OG0000421	KQK02654
B.distachyon	OG0000421	KQK05168
B.distachyon	OG0000421	PNT60713
B.distachyon	OG0000421	PNT61899
B.distachyon	OG0000421	PNT63379
B.distachyon	OG0000421	PNT64276
B.distachyon	OG0000421	PNT66158
B.distachyon	OG0000421	PNT66383
B.distachyon	OG0000421	PNT66920
B.distachyon	OG0000421	PNT66982
B.distachyon	OG0000421	PNT67106
B.distachyon	OG0000421	PNT67145
B.distachyon	OG0000421	PNT67152
B.distachyon	OG0000421	PNT68490
B.distachyon	OG0000421	PNT69036
B.distachyon	OG0000421	PNT69448
B.distachyon	OG0000421	PNT70380
B.distachyon	OG0000421	PNT70958
B.distachyon	OG0000421	PNT71344
B.distachyon	OG0000421	PNT71768
B.distachyon	OG0000421	PNT72051
B.distachyon	OG0000421	PNT73608
B.distachyon	OG0000421	PNT74172
B.distachyon	OG0000421	PNT75237
B.distachyon	OG0000421	PNT76187
B.distachyon	OG0000421	PNT77292
B.distachyon	OG0000421	PNT77314
B.distachyon	OG0000436	KQJ87042
B.distachyon	OG0000436	KQJ87045
B.distachyon	OG0000436	KQJ87047
B.distachyon	OG0000436	KQJ87048
B.distachyon	OG0000436	KQJ87049
B.distachyon	OG0000436	KQJ87051
B.distachyon	OG0000436	KQJ87063
B.distachyon	OG0000436	KQJ87065
B.distachyon	OG0000436	KQJ87066
B.distachyon	OG0000436	KQK11864
B.distachyon	OG0000436	PNT61228
B.distachyon	OG0000436	PNT62872
B.distachyon	OG0000436	PNT62874
B.distachyon	OG0000436	PNT62883
B.distachyon	OG0000436	PNT62884
B.distachyon	OG0000436	PNT62888
B.distachyon	OG0000436	PNT69770
B.distachyon	OG0000442	KQJ89140
B.distachyon	OG0000442	KQJ89141
B.distachyon	OG0000442	KQJ89143
B.distachyon	OG0000442	KQJ89156
B.distachyon	OG0000442	KQJ89158
B.distachyon	OG0000442	KQJ89162
B.distachyon	OG0000442	KQJ91963
B.distachyon	OG0000442	KQJ92191
B.distachyon	OG0000442	PNT64039
B.distachyon	OG0000442	PNT64047
B.distachyon	OG0000442	PNT64053
B.distachyon	OG0000455	KQK07607
B.distachyon	OG0000455	KQK07609
B.distachyon	OG0000455	KQK07612
B.distachyon	OG0000455	KQK07627
B.distachyon	OG0000455	KQK07654
B.distachyon	OG0000455	KQK19640
B.distachyon	OG0000455	PNT71857
B.distachyon	OG0000455	PNT71863
B.distachyon	OG0000455	PNT71882
B.distachyon	OG0000470	KQJ87181
B.distachyon	OG0000470	KQJ92520
B.distachyon	OG0000470	KQJ92526
B.distachyon	OG0000470	KQJ92552
B.distachyon	OG0000470	KQJ92574
B.distachyon	OG0000470	KQJ92578
B.distachyon	OG0000470	KQJ92581
B.distachyon	OG0000470	KQJ92582
B.distachyon	OG0000470	KQJ92586
B.distachyon	OG0000470	KQJ92589
B.distachyon	OG0000470	KQJ98872
B.distachyon	OG0000470	PNT63176
B.distachyon	OG0000470	PNT65566
B.distachyon	OG0000478	KQK07189
B.distachyon	OG0000478	PNT64296
B.distachyon	OG0000478	PNT64776
B.distachyon	OG0000478	PNT66382
B.distachyon	OG0000478	PNT66785
B.distachyon	OG0000478	PNT67510
B.distachyon	OG0000478	PNT67681
B.distachyon	OG0000478	PNT67816
B.distachyon	OG0000478	PNT68621
B.distachyon	OG0000478	PNT68775
B.distachyon	OG0000478	PNT71297
B.distachyon	OG0000478	PNT71750
B.distachyon	OG0000478	PNT75951
B.distachyon	OG0000544	KQJ81689
B.distachyon	OG0000544	KQJ86247
B.distachyon	OG0000544	KQK12603
B.distachyon	OG0000544	KQK14148
B.distachyon	OG0000544	PNT64527
B.distachyon	OG0000544	PNT67713
B.distachyon	OG0000544	PNT67833
B.distachyon	OG0000544	PNT69910
B.distachyon	OG0000544	PNT70229
B.distachyon	OG0000544	PNT70772
B.distachyon	OG0000544	PNT70933
B.distachyon	OG0000544	PNT73047
B.distachyon	OG0000544	PNT73888
B.distachyon	OG0000544	PNT78344
B.distachyon	OG0000561	KQJ84703
B.distachyon	OG0000561	KQJ84719
B.distachyon	OG0000561	KQJ84725
B.distachyon	OG0000561	KQJ84728
B.distachyon	OG0000561	KQJ84729
B.distachyon	OG0000561	KQJ84730
B.distachyon	OG0000561	KQJ84731
B.distachyon	OG0000561	KQJ84732
B.distachyon	OG0000561	KQJ84733
B.distachyon	OG0000561	KQJ84734
B.distachyon	OG0000561	PNT61890
B.distachyon	OG0000565	KQJ81712
B.distachyon	OG0000565	KQJ88870
B.distachyon	OG0000565	KQJ96499
B.distachyon	OG0000565	KQJ96642
B.distachyon	OG0000565	KQJ97585
B.distachyon	OG0000565	KQK04516
B.distachyon	OG0000565	KQK06703
B.distachyon	OG0000565	PNT60609
B.distachyon	OG0000565	PNT60648
B.distachyon	OG0000565	PNT61170
B.distachyon	OG0000565	PNT64322
B.distachyon	OG0000565	PNT64701
B.distachyon	OG0000565	PNT64930
B.distachyon	OG0000565	PNT67167
B.distachyon	OG0000565	PNT67314
B.distachyon	OG0000565	PNT69810
B.distachyon	OG0000565	PNT71361
B.distachyon	OG0000565	PNT71452
B.distachyon	OG0000565	PNT71542
B.distachyon	OG0000565	PNT71558
B.distachyon	OG0000565	PNT71761
B.distachyon	OG0000565	PNT74499
B.distachyon	OG0000565	PNT76382
B.distachyon	OG0000566	KQJ86889
B.distachyon	OG0000566	KQJ86893
B.distachyon	OG0000566	KQJ88157
B.distachyon	OG0000566	KQJ88163
B.distachyon	OG0000566	KQJ88170
B.distachyon	OG0000566	PNT62792
B.distachyon	OG0000566	PNT63451
B.distachyon	OG0000566	PNT63452
B.distachyon	OG0000566	PNT63453
B.distachyon	OG0000601	KQJ82569
B.distachyon	OG0000601	KQJ84939
B.distachyon	OG0000601	KQJ96461
B.distachyon	OG0000601	KQK12741
B.distachyon	OG0000601	KQK18187
B.distachyon	OG0000601	PNT63098
B.distachyon	OG0000601	PNT63523
B.distachyon	OG0000601	PNT67426
B.distachyon	OG0000627	KQJ86288
B.distachyon	OG0000627	KQJ88067
B.distachyon	OG0000627	KQJ89425
B.distachyon	OG0000627	KQJ89702
B.distachyon	OG0000627	KQJ97094
B.distachyon	OG0000627	KQJ97337
B.distachyon	OG0000627	KQJ99042
B.distachyon	OG0000627	KQK05968
B.distachyon	OG0000627	KQK12920
B.distachyon	OG0000627	KQK18028
B.distachyon	OG0000627	KQK20858
B.distachyon	OG0000627	PNT61100
B.distachyon	OG0000627	PNT61101
B.distachyon	OG0000627	PNT63485
B.distachyon	OG0000627	PNT63831
B.distachyon	OG0000627	PNT64639
B.distachyon	OG0000627	PNT64774
B.distachyon	OG0000627	PNT66939
B.distachyon	OG0000627	PNT67103
B.distachyon	OG0000627	PNT67146
B.distachyon	OG0000627	PNT67494
B.distachyon	OG0000627	PNT67511
B.distachyon	OG0000627	PNT67817
B.distachyon	OG0000627	PNT71769
B.distachyon	OG0000627	PNT72529
B.distachyon	OG0000629	KQJ82163
B.distachyon	OG0000629	KQJ88196
B.distachyon	OG0000629	KQJ88470
B.distachyon	OG0000629	KQJ96680
B.distachyon	OG0000629	KQJ96992
B.distachyon	OG0000629	KQK03673
B.distachyon	OG0000629	KQK12594
B.distachyon	OG0000629	KQK14383
B.distachyon	OG0000629	KQK14855
B.distachyon	OG0000629	PNT60481
B.distachyon	OG0000629	PNT60933
B.distachyon	OG0000629	PNT60993
B.distachyon	OG0000629	PNT62563
B.distachyon	OG0000629	PNT63294
B.distachyon	OG0000629	PNT64330
B.distachyon	OG0000629	PNT66214
B.distachyon	OG0000629	PNT67983
B.distachyon	OG0000629	PNT70788
B.distachyon	OG0000629	PNT71084
B.distachyon	OG0000629	PNT72160
B.distachyon	OG0000629	PNT73452
B.distachyon	OG0000629	PNT74477
B.distachyon	OG0000629	PNT75005
B.distachyon	OG0000629	PNT75025
B.distachyon	OG0000629	PNT75466
B.distachyon	OG0000629	PNT76238
B.distachyon	OG0000640	KQJ85424
B.distachyon	OG0000640	KQJ85430
B.distachyon	OG0000640	KQK05475
B.distachyon	OG0000640	KQK10108
B.distachyon	OG0000640	KQK11598
B.distachyon	OG0000640	KQK11756
B.distachyon	OG0000640	PNT62205
B.distachyon	OG0000645	KQJ87256
B.distachyon	OG0000645	KQJ87264
B.distachyon	OG0000645	KQJ87265
B.distachyon	OG0000645	KQJ87266
B.distachyon	OG0000645	KQJ87267
B.distachyon	OG0000645	KQJ87284
B.distachyon	OG0000645	KQJ87291
B.distachyon	OG0000645	KQJ87292
B.distachyon	OG0000645	KQJ87294
B.distachyon	OG0000645	KQJ87295
B.distachyon	OG0000645	KQJ87296
B.distachyon	OG0000645	PNT62965
B.distachyon	OG0000645	PNT62966
B.distachyon	OG0000645	PNT62980
B.distachyon	OG0000645	PNT62981
B.distachyon	OG0000645	PNT62982
B.distachyon	OG0000673	KQJ83847
B.distachyon	OG0000673	KQJ85442
B.distachyon	OG0000673	KQJ90573
B.distachyon	OG0000673	KQJ92393
B.distachyon	OG0000673	KQJ95065
B.distachyon	OG0000673	KQJ97817
B.distachyon	OG0000673	KQK03158
B.distachyon	OG0000673	KQK07127
B.distachyon	OG0000673	KQK07640
B.distachyon	OG0000673	KQK21722
B.distachyon	OG0000673	PNT69171
B.distachyon	OG0000696	KQJ87664
B.distachyon	OG0000696	KQJ87666
B.distachyon	OG0000696	KQJ87667
B.distachyon	OG0000696	KQJ87669
B.distachyon	OG0000696	KQJ87672
B.distachyon	OG0000696	PNT63207
B.distachyon	OG0000705	KQJ92165
B.distachyon	OG0000705	KQK11198
B.distachyon	OG0000705	PNT63953
B.distachyon	OG0000705	PNT65407
B.distachyon	OG0000705	PNT65410
B.distachyon	OG0000705	PNT73453
B.distachyon	OG0000738	KQJ81404
B.distachyon	OG0000738	KQJ82198
B.distachyon	OG0000738	KQJ89238
B.distachyon	OG0000738	KQJ92941
B.distachyon	OG0000738	KQJ93019
B.distachyon	OG0000738	KQJ93022
B.distachyon	OG0000738	KQJ93023
B.distachyon	OG0000738	KQJ93024
B.distachyon	OG0000738	KQJ93461
B.distachyon	OG0000738	KQK16846
B.distachyon	OG0000738	PNT64106
B.distachyon	OG0000738	PNT65743
B.distachyon	OG0000738	PNT65928
B.distachyon	OG0000738	PNT65946
B.distachyon	OG0000738	PNT71908
B.distachyon	OG0000766	KQJ82161
B.distachyon	OG0000766	KQJ85775
B.distachyon	OG0000766	KQJ88500
B.distachyon	OG0000766	KQK03400
B.distachyon	OG0000766	KQK03606
B.distachyon	OG0000766	KQK06142
B.distachyon	OG0000766	KQK08023
B.distachyon	OG0000766	KQK09115
B.distachyon	OG0000766	KQK17821
B.distachyon	OG0000766	KQK17945
B.distachyon	OG0000766	PNT62315
B.distachyon	OG0000766	PNT63249
B.distachyon	OG0000766	PNT63448
B.distachyon	OG0000766	PNT64289
B.distachyon	OG0000766	PNT64313
B.distachyon	OG0000766	PNT67396
B.distachyon	OG0000766	PNT67697
B.distachyon	OG0000766	PNT69534
B.distachyon	OG0000766	PNT71608
B.distachyon	OG0000766	PNT75759
B.distachyon	OG0000766	PNT76183
B.distachyon	OG0000796	KQJ84807
B.distachyon	OG0000796	KQJ84813
B.distachyon	OG0000796	PNT61919
B.distachyon	OG0000796	PNT61922
B.distachyon	OG0000796	PNT61924
B.distachyon	OG0000796	PNT61928
B.distachyon	OG0000802	KQJ92110
B.distachyon	OG0000802	KQJ95175
B.distachyon	OG0000802	KQJ95179
B.distachyon	OG0000802	PNT62410
B.distachyon	OG0000802	PNT66678
B.distachyon	OG0000802	PNT66679
B.distachyon	OG0000802	PNT66680
B.distachyon	OG0000802	PNT66681
B.distachyon	OG0000803	KQK11749
B.distachyon	OG0000803	KQK11750
B.distachyon	OG0000803	KQK11751
B.distachyon	OG0000803	KQK16831
B.distachyon	OG0000803	PNT73671
B.distachyon	OG0000803	PNT73674
B.distachyon	OG0000848	KQJ83648
B.distachyon	OG0000848	KQK01400
B.distachyon	OG0000848	KQK16895
B.distachyon	OG0000848	KQK16899
B.distachyon	OG0000848	KQK20802
B.distachyon	OG0000848	PNT63178
B.distachyon	OG0000859	KQJ87356
B.distachyon	OG0000859	KQJ87357
B.distachyon	OG0000859	KQJ87376
B.distachyon	OG0000859	PNT63027
B.distachyon	OG0000859	PNT63028
B.distachyon	OG0000859	PNT63034
B.distachyon	OG0000879	KQK17005
B.distachyon	OG0000879	KQK17006
B.distachyon	OG0000879	KQK17007
B.distachyon	OG0000879	KQK17009
B.distachyon	OG0000879	KQK17010
B.distachyon	OG0000879	PNT75129
B.distachyon	OG0000901	KQJ81388
B.distachyon	OG0000901	KQJ81798
B.distachyon	OG0000901	KQJ82106
B.distachyon	OG0000901	KQJ82155
B.distachyon	OG0000901	KQJ82540
B.distachyon	OG0000901	KQJ82570
B.distachyon	OG0000901	KQJ88392
B.distachyon	OG0000901	KQJ88609
B.distachyon	OG0000901	KQJ89022
B.distachyon	OG0000901	KQK03873
B.distachyon	OG0000901	KQK04340
B.distachyon	OG0000901	KQK16260
B.distachyon	OG0000901	KQK18054
B.distachyon	OG0000901	KQK18498
B.distachyon	OG0000901	PNT60788
B.distachyon	OG0000901	PNT63756
B.distachyon	OG0000901	PNT67110
B.distachyon	OG0000901	PNT67169
B.distachyon	OG0000901	PNT67170
B.distachyon	OG0000901	PNT67241
B.distachyon	OG0000901	PNT70581
B.distachyon	OG0000901	PNT71552
B.distachyon	OG0000901	PNT75877
B.distachyon	OG0000901	PNT76232
B.distachyon	OG0000904	KQJ83795
B.distachyon	OG0000904	KQJ88078
B.distachyon	OG0000904	KQJ89584
B.distachyon	OG0000904	KQJ92329
B.distachyon	OG0000904	KQJ92330
B.distachyon	OG0000904	KQJ92363
B.distachyon	OG0000904	PNT64244
B.distachyon	OG0000904	PNT64245
B.distachyon	OG0000904	PNT65468
B.distachyon	OG0000904	PNT72798
B.distachyon	OG0000904	PNT74958
B.distachyon	OG0000929	KQJ97070
B.distachyon	OG0000929	KQJ98814
B.distachyon	OG0000929	KQK18518
B.distachyon	OG0000929	KQK18713
B.distachyon	OG0000929	PNT64022
B.distachyon	OG0000929	PNT64537
B.distachyon	OG0000929	PNT65017
B.distachyon	OG0000929	PNT66615
B.distachyon	OG0000929	PNT66616
B.distachyon	OG0000929	PNT68280
B.distachyon	OG0000929	PNT71268
B.distachyon	OG0000929	PNT75511
B.distachyon	OG0000929	PNT76230
B.distachyon	OG0000961	KQJ91103
B.distachyon	OG0000961	KQJ91104
B.distachyon	OG0000961	KQJ91105
B.distachyon	OG0000961	KQJ91106
B.distachyon	OG0000961	KQK01656
B.distachyon	OG0000961	KQK11454
B.distachyon	OG0000961	KQK11455
B.distachyon	OG0000961	KQK20983
B.distachyon	OG0000961	KQK23929
B.distachyon	OG0000961	PNT64987
B.distachyon	OG0000961	PNT64988
B.distachyon	OG0000978	KQJ81759
B.distachyon	OG0000978	KQJ86034
B.distachyon	OG0000978	KQJ88518
B.distachyon	OG0000978	KQJ94347
B.distachyon	OG0000978	KQJ97025
B.distachyon	OG0000978	KQK05969
B.distachyon	OG0000978	KQK08884
B.distachyon	OG0000978	KQK14159
B.distachyon	OG0000978	KQK18019
B.distachyon	OG0000978	KQK18131
B.distachyon	OG0000978	KQK18674
B.distachyon	OG0000978	KQK18696
B.distachyon	OG0000978	KQK21467
B.distachyon	OG0000978	PNT71203
B.distachyon	OG0000978	PNT71277
B.distachyon	OG0000978	PNT71362
B.distachyon	OG0000978	PNT72254
B.distachyon	OG0000978	PNT75871
B.distachyon	OG0000978	PNT76089
B.distachyon	OG0000978	PNT76853
B.distachyon	OG0000990	KQJ87547
B.distachyon	OG0000990	KQJ87549
B.distachyon	OG0000990	KQJ87550
B.distachyon	OG0000990	KQJ87552
B.distachyon	OG0000990	KQJ93028
B.distachyon	OG0000990	KQJ93034
B.distachyon	OG0000990	KQJ96291
B.distachyon	OG0000990	PNT63130
B.distachyon	OG0000990	PNT65768
B.distachyon	OG0000990	PNT65770
B.distachyon	OG0000995	KQJ87428
B.distachyon	OG0000995	KQJ87429
B.distachyon	OG0000995	KQJ87430
B.distachyon	OG0000995	KQJ87518
B.distachyon	OG0000995	KQJ90036
B.distachyon	OG0000995	KQJ96117
B.distachyon	OG0000995	KQJ98785
B.distachyon	OG0001024	KQJ83660
B.distachyon	OG0001024	KQJ91973
B.distachyon	OG0001024	KQJ96998
B.distachyon	OG0001024	KQJ97892
B.distachyon	OG0001024	KQK03182
B.distachyon	OG0001024	KQK04769
B.distachyon	OG0001024	KQK16499
B.distachyon	OG0001033	KQJ86439
B.distachyon	OG0001033	KQJ86507
B.distachyon	OG0001033	KQJ97168
B.distachyon	OG0001033	KQJ97170
B.distachyon	OG0001033	KQK13672
B.distachyon	OG0001033	KQK19609
B.distachyon	OG0001033	PNT67597
B.distachyon	OG0001049	KQJ99130
B.distachyon	OG0001049	KQJ99131
B.distachyon	OG0001049	KQJ99132
B.distachyon	OG0001049	PNT68444
B.distachyon	OG0001049	PNT68451
B.distachyon	OG0001049	PNT68452
B.distachyon	OG0001049	PNT68454
B.distachyon	OG0001049	PNT68455
B.distachyon	OG0001049	PNT68456
B.distachyon	OG0001049	PNT68457
B.distachyon	OG0001116	KQJ92887
B.distachyon	OG0001116	KQJ92889
B.distachyon	OG0001116	KQJ92891
B.distachyon	OG0001116	KQK15814
B.distachyon	OG0001116	KQK20221
B.distachyon	OG0001116	PNT65721
B.distachyon	OG0001116	PNT65722
B.distachyon	OG0001116	PNT65723
B.distachyon	OG0001116	PNT67096
B.distachyon	OG0001122	KQJ98410
B.distachyon	OG0001122	KQK11441
B.distachyon	OG0001122	KQK11480
B.distachyon	OG0001122	KQK11486
B.distachyon	OG0001122	KQK11497
B.distachyon	OG0001122	KQK11498
B.distachyon	OG0001122	KQK11499
B.distachyon	OG0001122	KQK11502
B.distachyon	OG0001122	KQK11503
B.distachyon	OG0001122	PNT73576
B.distachyon	OG0001122	PNT73578
B.distachyon	OG0001126	KQJ94523
B.distachyon	OG0001126	KQK18447
B.distachyon	OG0001126	PNT63377
B.distachyon	OG0001126	PNT66399
B.distachyon	OG0001126	PNT72274
B.distachyon	OG0001127	KQK02391
B.distachyon	OG0001127	KQK02396
B.distachyon	OG0001127	KQK02397
B.distachyon	OG0001127	KQK02398
B.distachyon	OG0001127	KQK02661
B.distachyon	OG0001127	PNT67112
B.distachyon	OG0001127	PNT69835
B.distachyon	OG0001127	PNT69836
B.distachyon	OG0001127	PNT69839
B.distachyon	OG0001127	PNT69919
B.distachyon	OG0001141	KQJ88121
B.distachyon	OG0001141	KQK06435
B.distachyon	OG0001141	PNT63432
B.distachyon	OG0001141	PNT63505
B.distachyon	OG0001141	PNT71006
B.distachyon	OG0001141	PNT73648
B.distachyon	OG0001141	PNT78022
B.distachyon	OG0001186	KQK05741
B.distachyon	OG0001186	KQK05742
B.distachyon	OG0001186	KQK05743
B.distachyon	OG0001186	KQK05744
B.distachyon	OG0001186	KQK06584
B.distachyon	OG0001186	KQK14299
B.distachyon	OG0001190	KQJ95196
B.distachyon	OG0001190	KQJ95197
B.distachyon	OG0001190	KQJ95198
B.distachyon	OG0001190	KQJ95199
B.distachyon	OG0001190	KQJ95201
B.distachyon	OG0001190	PNT63023
B.distachyon	OG0001267	KQJ87279
B.distachyon	OG0001267	KQJ87773
B.distachyon	OG0001267	KQJ92770
B.distachyon	OG0001267	KQJ98731
B.distachyon	OG0001267	PNT65673
B.distachyon	OG0001267	PNT68321
B.distachyon	OG0001291	KQJ88828
B.distachyon	OG0001291	KQJ91815
B.distachyon	OG0001291	PNT63826
B.distachyon	OG0001291	PNT63827
B.distachyon	OG0001291	PNT63830
B.distachyon	OG0001291	PNT63836
B.distachyon	OG0001291	PNT63837
B.distachyon	OG0001291	PNT63839
B.distachyon	OG0001291	PNT63840
B.distachyon	OG0001291	PNT65292
B.distachyon	OG0001294	KQJ95467
B.distachyon	OG0001294	KQJ95468
B.distachyon	OG0001294	KQJ95472
B.distachyon	OG0001294	KQJ95473
B.distachyon	OG0001294	PNT66825
B.distachyon	OG0001294	PNT66826
B.distachyon	OG0001297	KQJ82624
B.distachyon	OG0001297	KQK07634
B.distachyon	OG0001297	PNT60715
B.distachyon	OG0001297	PNT63488
B.distachyon	OG0001297	PNT64534
B.distachyon	OG0001297	PNT64649
B.distachyon	OG0001297	PNT64831
B.distachyon	OG0001297	PNT66279
B.distachyon	OG0001297	PNT68458
B.distachyon	OG0001297	PNT69594
B.distachyon	OG0001297	PNT70246
B.distachyon	OG0001297	PNT71224
B.distachyon	OG0001297	PNT74275
B.distachyon	OG0001297	PNT75897
B.distachyon	OG0001297	PNT76380
B.distachyon	OG0001321	KQK00492
B.distachyon	OG0001321	KQK05052
B.distachyon	OG0001321	KQK11276
B.distachyon	OG0001321	KQK12744
B.distachyon	OG0001321	KQK18184
B.distachyon	OG0001321	PNT61992
B.distachyon	OG0001321	PNT63589
B.distachyon	OG0001322	KQK07477
B.distachyon	OG0001322	KQK07893
B.distachyon	OG0001322	KQK07898
B.distachyon	OG0001322	PNT65167
B.distachyon	OG0001322	PNT65168
B.distachyon	OG0001322	PNT72008
B.distachyon	OG0001346	KQJ81996
B.distachyon	OG0001346	KQJ82385
B.distachyon	OG0001346	KQK05596
B.distachyon	OG0001346	KQK15616
B.distachyon	OG0001346	PNT60663
B.distachyon	OG0001346	PNT62578
B.distachyon	OG0001346	PNT63902
B.distachyon	OG0001346	PNT64723
B.distachyon	OG0001346	PNT64943
B.distachyon	OG0001346	PNT65376
B.distachyon	OG0001346	PNT66243
B.distachyon	OG0001346	PNT66608
B.distachyon	OG0001346	PNT67860
B.distachyon	OG0001346	PNT71938
B.distachyon	OG0001346	PNT72547
B.distachyon	OG0001346	PNT74513
B.distachyon	OG0001346	PNT74632
B.distachyon	OG0001346	PNT75242
B.distachyon	OG0001346	PNT75813
B.distachyon	OG0001373	KQK02090
B.distachyon	OG0001373	KQK17492
B.distachyon	OG0001373	KQK17557
B.distachyon	OG0001373	KQK21061
B.distachyon	OG0001373	PNT77151
B.distachyon	OG0001395	KQJ88833
B.distachyon	OG0001395	KQK15137
B.distachyon	OG0001395	KQK15138
B.distachyon	OG0001395	KQK15140
B.distachyon	OG0001395	KQK15141
B.distachyon	OG0001395	KQK15142
B.distachyon	OG0001395	KQK15144
B.distachyon	OG0001415	KQK04795
B.distachyon	OG0001415	KQK04797
B.distachyon	OG0001415	KQK16929
B.distachyon	OG0001415	KQK16931
B.distachyon	OG0001415	KQK20455
B.distachyon	OG0001415	PNT70678
B.distachyon	OG0001415	PNT75390
B.distachyon	OG0001488	KQK06427
B.distachyon	OG0001488	KQK07969
B.distachyon	OG0001488	KQK11807
B.distachyon	OG0001488	KQK15005
B.distachyon	OG0001488	PNT71904
B.distachyon	OG0001498	KQJ84402
B.distachyon	OG0001498	KQJ92747
B.distachyon	OG0001498	KQK19819
B.distachyon	OG0001498	PNT76008
B.distachyon	OG0001498	PNT76616
B.distachyon	OG0001533	KQJ90879
B.distachyon	OG0001533	KQJ90910
B.distachyon	OG0001533	KQJ90911
B.distachyon	OG0001533	PNT64892
B.distachyon	OG0001533	PNT64893
B.distachyon	OG0001535	KQJ90472
B.distachyon	OG0001535	KQK03934
B.distachyon	OG0001535	KQK04003
B.distachyon	OG0001535	KQK04005
B.distachyon	OG0001535	KQK04007
B.distachyon	OG0001535	KQK08507
B.distachyon	OG0001535	KQK15850
B.distachyon	OG0001535	KQK20518
B.distachyon	OG0001535	KQK20519
B.distachyon	OG0001535	PNT74963
B.distachyon	OG0001537	KQJ82019
B.distachyon	OG0001537	KQJ90806
B.distachyon	OG0001537	KQK05619
B.distachyon	OG0001537	PNT72532
B.distachyon	OG0001537	PNT77696
B.distachyon	OG0001539	KQJ95644
B.distachyon	OG0001539	KQJ98320
B.distachyon	OG0001539	KQK00265
B.distachyon	OG0001539	PNT61201
B.distachyon	OG0001539	PNT64030
B.distachyon	OG0001539	PNT64533
B.distachyon	OG0001539	PNT65299
B.distachyon	OG0001539	PNT66072
B.distachyon	OG0001539	PNT66278
B.distachyon	OG0001539	PNT67147
B.distachyon	OG0001539	PNT68078
B.distachyon	OG0001539	PNT68734
B.distachyon	OG0001539	PNT71225
B.distachyon	OG0001539	PNT71298
B.distachyon	OG0001539	PNT71466
B.distachyon	OG0001539	PNT71888
B.distachyon	OG0001539	PNT72182
B.distachyon	OG0001539	PNT73180
B.distachyon	OG0001539	PNT74395
B.distachyon	OG0001621	KQJ86517
B.distachyon	OG0001621	KQJ86519
B.distachyon	OG0001621	KQJ86568
B.distachyon	OG0001621	KQK13890
B.distachyon	OG0001621	KQK17644
B.distachyon	OG0001621	KQK17649
B.distachyon	OG0001624	PNT71793
B.distachyon	OG0001624	PNT71795
B.distachyon	OG0001624	PNT71796
B.distachyon	OG0001624	PNT71799
B.distachyon	OG0001624	PNT71820
B.distachyon	OG0001627	KQJ86958
B.distachyon	OG0001627	KQK02373
B.distachyon	OG0001627	PNT61095
B.distachyon	OG0001627	PNT69825
B.distachyon	OG0001627	PNT69842
B.distachyon	OG0001670	KQJ86084
B.distachyon	OG0001670	KQJ87593
B.distachyon	OG0001670	PNT65526
B.distachyon	OG0001670	PNT68337
B.distachyon	OG0001670	PNT69779
B.distachyon	OG0001689	KQK03628
B.distachyon	OG0001689	KQK17650
B.distachyon	OG0001689	PNT69184
B.distachyon	OG0001689	PNT69185
B.distachyon	OG0001689	PNT74558
B.distachyon	OG0001690	KQK04349
B.distachyon	OG0001690	PNT60817
B.distachyon	OG0001690	PNT67425
B.distachyon	OG0001690	PNT70990
B.distachyon	OG0001690	PNT75855
B.distachyon	OG0001697	KQK15680
B.distachyon	OG0001697	KQK20390
B.distachyon	OG0001697	KQK20522
B.distachyon	OG0001697	KQK21098
B.distachyon	OG0001697	KQK21099
B.distachyon	OG0001697	KQK21100
B.distachyon	OG0001697	KQK21105
B.distachyon	OG0001697	KQK21703
B.distachyon	OG0001697	PNT65061
B.distachyon	OG0001697	PNT76876
B.distachyon	OG0001697	PNT76910
B.distachyon	OG0001697	PNT77168
B.distachyon	OG0001698	KQJ86013
B.distachyon	OG0001698	KQJ86063
B.distachyon	OG0001698	KQJ86064
B.distachyon	OG0001698	KQJ86065
B.distachyon	OG0001698	KQJ86067
B.distachyon	OG0001698	KQJ86068
B.distachyon	OG0001698	KQJ86071
B.distachyon	OG0001698	KQJ86088
B.distachyon	OG0001698	KQJ93466
B.distachyon	OG0001698	KQJ95729
B.distachyon	OG0001698	PNT66377
B.distachyon	OG0001698	PNT68171
B.distachyon	OG0001708	KQK06663
B.distachyon	OG0001708	KQK21128
B.distachyon	OG0001708	KQK21138
B.distachyon	OG0001708	PNT71448
B.distachyon	OG0001708	PNT76820
B.distachyon	OG0001708	PNT76821
B.distachyon	OG0001708	PNT76822
B.distachyon	OG0001719	KQJ93107
B.distachyon	OG0001719	KQK00452
B.distachyon	OG0001719	KQK07973
B.distachyon	OG0001719	KQK20346
B.distachyon	OG0001719	KQK20884
B.distachyon	OG0001719	PNT61224
B.distachyon	OG0001719	PNT62408
B.distachyon	OG0001719	PNT64767
B.distachyon	OG0001719	PNT65131
B.distachyon	OG0001719	PNT65242
B.distachyon	OG0001719	PNT66612
B.distachyon	OG0001719	PNT70218
B.distachyon	OG0001719	PNT74916
B.distachyon	OG0001719	PNT75534
B.distachyon	OG0001719	PNT75891
B.distachyon	OG0001719	PNT76244
B.distachyon	OG0001719	PNT76652
B.distachyon	OG0001719	PNT76720
B.distachyon	OG0001723	KQJ87298
B.distachyon	OG0001723	KQJ87306
B.distachyon	OG0001723	KQJ87308
B.distachyon	OG0001723	KQJ87310
B.distachyon	OG0001723	KQJ87312
B.distachyon	OG0001723	KQJ87313
B.distachyon	OG0001723	KQJ87317
B.distachyon	OG0001723	KQJ88004
B.distachyon	OG0001723	KQK02213
B.distachyon	OG0001723	KQK02312
B.distachyon	OG0001723	KQK02388
B.distachyon	OG0001723	PNT62990
B.distachyon	OG0001748	KQK05322
B.distachyon	OG0001748	KQK16150
B.distachyon	OG0001748	KQK20783
B.distachyon	OG0001748	PNT70402
B.distachyon	OG0001748	PNT75998
B.distachyon	OG0001750	KQJ96815
B.distachyon	OG0001750	PNT60504
B.distachyon	OG0001750	PNT67046
B.distachyon	OG0001750	PNT67221
B.distachyon	OG0001750	PNT68758
B.distachyon	OG0001750	PNT72729
B.distachyon	OG0001750	PNT75038
B.distachyon	OG0001750	PNT75715
B.distachyon	OG0001758	KQJ95435
B.distachyon	OG0001758	KQJ96835
B.distachyon	OG0001758	KQK04343
B.distachyon	OG0001758	KQK12757
B.distachyon	OG0001758	KQK18177
B.distachyon	OG0001817	KQK03518
B.distachyon	OG0001817	KQK03519
B.distachyon	OG0001817	KQK04332
B.distachyon	OG0001817	KQK17061
B.distachyon	OG0001817	KQK19215
B.distachyon	OG0001817	PNT70236
B.distachyon	OG0001829	KQJ97334
B.distachyon	OG0001829	KQJ97336
B.distachyon	OG0001829	KQJ97551
B.distachyon	OG0001829	KQJ97552
B.distachyon	OG0001829	KQJ97553
B.distachyon	OG0001829	KQK08308
B.distachyon	OG0001829	PNT61713
B.distachyon	OG0001829	PNT72192
B.distachyon	OG0001866	KQJ90676
B.distachyon	OG0001866	KQJ90677
B.distachyon	OG0001866	KQK07268
B.distachyon	OG0001866	KQK15573
B.distachyon	OG0001866	PNT69192
B.distachyon	OG0001880	KQJ83130
B.distachyon	OG0001880	KQJ88235
B.distachyon	OG0001880	KQJ88237
B.distachyon	OG0001880	PNT63480
B.distachyon	OG0001880	PNT66192
B.distachyon	OG0001903	KQJ81574
B.distachyon	OG0001903	KQJ86069
B.distachyon	OG0001903	KQJ90675
B.distachyon	OG0001903	KQJ93232
B.distachyon	OG0001903	KQJ97242
B.distachyon	OG0001903	KQK08940
B.distachyon	OG0001903	KQK10419
B.distachyon	OG0001903	KQK10980
B.distachyon	OG0001903	KQK18020
B.distachyon	OG0001903	KQK18818
B.distachyon	OG0001903	KQK20492
B.distachyon	OG0001903	PNT64587
B.distachyon	OG0001903	PNT65762
B.distachyon	OG0001903	PNT66260
B.distachyon	OG0001903	PNT75184
B.distachyon	OG0001904	KQJ94069
B.distachyon	OG0001904	KQJ94085
B.distachyon	OG0001904	KQK15700
B.distachyon	OG0001904	KQK15704
B.distachyon	OG0001904	PNT69753
B.distachyon	OG0001934	KQJ83275
B.distachyon	OG0001934	KQJ87169
B.distachyon	OG0001934	KQJ88186
B.distachyon	OG0001934	KQK03153
B.distachyon	OG0001934	KQK15388
B.distachyon	OG0001934	KQK16083
B.distachyon	OG0001934	KQK16660
B.distachyon	OG0001934	PNT61353
B.distachyon	OG0001934	PNT62923
B.distachyon	OG0001934	PNT63538
B.distachyon	OG0001934	PNT63574
B.distachyon	OG0001934	PNT64698
B.distachyon	OG0001934	PNT67353
B.distachyon	OG0001934	PNT68922
B.distachyon	OG0001934	PNT71121
B.distachyon	OG0001934	PNT71554
B.distachyon	OG0001934	PNT75581
B.distachyon	OG0001935	KQJ88216
B.distachyon	OG0001935	KQJ98011
B.distachyon	OG0001935	KQK01732
B.distachyon	OG0001935	KQK05392
B.distachyon	OG0001935	KQK14106
B.distachyon	OG0001935	KQK17505
B.distachyon	OG0001935	KQK17883
B.distachyon	OG0001935	PNT60975
B.distachyon	OG0001935	PNT61186
B.distachyon	OG0001935	PNT63270
B.distachyon	OG0001935	PNT64984
B.distachyon	OG0001935	PNT67926
B.distachyon	OG0001935	PNT68726
B.distachyon	OG0001935	PNT71776
B.distachyon	OG0001935	PNT74006
B.distachyon	OG0001935	PNT75968
B.distachyon	OG0001936	KQJ82788
B.distachyon	OG0001936	KQJ95661
B.distachyon	OG0001936	KQJ96839
B.distachyon	OG0001936	KQK17092
B.distachyon	OG0001936	KQK18204
B.distachyon	OG0001962	KQK01281
B.distachyon	OG0001962	KQK04959
B.distachyon	OG0001962	PNT63745
B.distachyon	OG0001962	PNT68370
B.distachyon	OG0001962	PNT69412
B.distachyon	OG0001980	KQJ82738
B.distachyon	OG0001980	KQJ98399
B.distachyon	OG0001980	KQK12898
B.distachyon	OG0001980	KQK12899
B.distachyon	OG0001980	KQK12900
B.distachyon	OG0002058	KQJ86381
B.distachyon	OG0002058	PNT62144
B.distachyon	OG0002058	PNT62147
B.distachyon	OG0002058	PNT62152
B.distachyon	OG0002058	PNT64390
B.distachyon	OG0002062	KQJ83802
B.distachyon	OG0002062	KQK15815
B.distachyon	OG0002062	KQK15818
B.distachyon	OG0002062	KQK17354
B.distachyon	OG0002062	PNT74957
B.distachyon	OG0002097	KQJ95595
B.distachyon	OG0002097	KQJ95597
B.distachyon	OG0002097	KQJ95821
B.distachyon	OG0002097	KQJ95824
B.distachyon	OG0002097	PNT66886
B.distachyon	OG0002109	KQJ84007
B.distachyon	OG0002109	KQJ84009
B.distachyon	OG0002109	KQJ85083
B.distachyon	OG0002109	KQJ95834
B.distachyon	OG0002109	PNT62042
B.distachyon	OG0002109	PNT66989
B.distachyon	OG0002176	KQJ95356
B.distachyon	OG0002176	KQJ95362
B.distachyon	OG0002176	KQJ95368
B.distachyon	OG0002176	KQJ95380
B.distachyon	OG0002176	KQJ95381
B.distachyon	OG0002176	PNT66753
B.distachyon	OG0002176	PNT66754
B.distachyon	OG0002176	PNT66757
B.distachyon	OG0002176	PNT66764
B.distachyon	OG0002176	PNT66766
B.distachyon	OG0002176	PNT66768
B.distachyon	OG0002176	PNT66770
B.distachyon	OG0002176	PNT66773
B.distachyon	OG0002180	KQJ87775
B.distachyon	OG0002180	KQJ87782
B.distachyon	OG0002180	KQJ87785
B.distachyon	OG0002180	KQJ87786
B.distachyon	OG0002180	KQJ87788
B.distachyon	OG0002180	PNT63251
B.distachyon	OG0002241	KQJ96429
B.distachyon	OG0002241	KQJ96876
B.distachyon	OG0002241	KQK06150
B.distachyon	OG0002241	KQK12682
B.distachyon	OG0002241	KQK13617
B.distachyon	OG0002348	KQJ85894
B.distachyon	OG0002348	KQJ85895
B.distachyon	OG0002348	KQJ85896
B.distachyon	OG0002348	KQJ85897
B.distachyon	OG0002348	KQJ85898
B.distachyon	OG0002410	KQK04355
B.distachyon	OG0002410	KQK23439
B.distachyon	OG0002410	KQK23440
B.distachyon	OG0002410	PNT78110
B.distachyon	OG0002410	PNT78111
B.distachyon	OG0002451	KQK05531
B.distachyon	OG0002451	KQK17255
B.distachyon	OG0002451	PNT70964
B.distachyon	OG0002451	PNT70965
B.distachyon	OG0002451	PNT70966
B.distachyon	OG0002461	KQJ82430
B.distachyon	OG0002461	KQJ82479
B.distachyon	OG0002461	KQJ92207
B.distachyon	OG0002461	KQJ95752
B.distachyon	OG0002461	KQK03534
B.distachyon	OG0002461	KQK03586
B.distachyon	OG0002461	KQK16866
B.distachyon	OG0002461	KQK18644
B.distachyon	OG0002461	PNT65408
B.distachyon	OG0002461	PNT69581
B.distachyon	OG0002461	PNT72344
B.distachyon	OG0002461	PNT72733
B.distachyon	OG0002461	PNT75710
B.distachyon	OG0002461	PNT78293
B.distachyon	OG0002505	KQJ84862
B.distachyon	OG0002505	KQJ87633
B.distachyon	OG0002505	KQJ92106
B.distachyon	OG0002505	KQJ99559
B.distachyon	OG0002505	KQK14541
B.distachyon	OG0002505	KQK17626
B.distachyon	OG0002505	PNT65394
B.distachyon	OG0002505	PNT72334
B.distachyon	OG0002550	KQJ87964
B.distachyon	OG0002550	KQJ87986
B.distachyon	OG0002550	KQJ87996
B.distachyon	OG0002550	PNT63363
B.distachyon	OG0002550	PNT63368
B.distachyon	OG0002550	PNT63373
B.distachyon	OG0002597	KQK14778
B.distachyon	OG0002597	KQK14779
B.distachyon	OG0002597	KQK14780
B.distachyon	OG0002597	KQK14781
B.distachyon	OG0002597	PNT61243
B.distachyon	OG0002597	PNT69700
B.distachyon	OG0002597	PNT69702
B.distachyon	OG0002603	KQJ99306
B.distachyon	OG0002603	KQJ99310
B.distachyon	OG0002603	KQJ99312
B.distachyon	OG0002603	KQJ99313
B.distachyon	OG0002603	PNT68557
B.distachyon	OG0002648	KQJ90737
B.distachyon	OG0002648	KQJ91784
B.distachyon	OG0002648	KQJ92195
B.distachyon	OG0002648	KQJ92211
B.distachyon	OG0002648	KQJ92213
B.distachyon	OG0002648	KQJ92242
B.distachyon	OG0002648	KQJ92243
B.distachyon	OG0002648	KQJ92245
B.distachyon	OG0002648	KQJ92511
B.distachyon	OG0002648	KQK16334
B.distachyon	OG0002648	PNT64828
B.distachyon	OG0002648	PNT65283
B.distachyon	OG0002648	PNT65439
B.distachyon	OG0002648	PNT75130
B.distachyon	OG0002648	PNT75512
B.distachyon	OG0002789	KQJ84935
B.distachyon	OG0002789	KQJ97800
B.distachyon	OG0002789	KQK12761
B.distachyon	OG0002789	PNT70413
B.distachyon	OG0002789	PNT75852
B.distachyon	OG0002849	KQJ86421
B.distachyon	OG0002849	KQJ86424
B.distachyon	OG0002849	KQJ86427
B.distachyon	OG0002849	KQJ91960
B.distachyon	OG0002849	KQK04902
B.distachyon	OG0002856	KQK07697
B.distachyon	OG0002856	KQK07965
B.distachyon	OG0002856	KQK07966
B.distachyon	OG0002856	KQK07967
B.distachyon	OG0002856	KQK07968
B.distachyon	OG0002856	KQK07970
B.distachyon	OG0002856	KQK07971
B.distachyon	OG0002856	PNT71903
B.distachyon	OG0002955	KQJ86033
B.distachyon	OG0002955	KQJ96071
B.distachyon	OG0002955	KQK01477
B.distachyon	OG0002955	PNT66040
B.distachyon	OG0002955	PNT72408
B.distachyon	OG0002958	KQJ84726
B.distachyon	OG0002958	KQJ85092
B.distachyon	OG0002958	KQJ89274
B.distachyon	OG0002958	KQJ90020
B.distachyon	OG0002958	KQJ91247
B.distachyon	OG0002958	KQK17801
B.distachyon	OG0002958	KQK18034
B.distachyon	OG0002958	PNT64209
B.distachyon	OG0002958	PNT64481
B.distachyon	OG0002958	PNT76248
B.distachyon	OG0002958	PNT76749
B.distachyon	OG0002992	KQJ83574
B.distachyon	OG0002992	KQK07446
B.distachyon	OG0002992	KQK21102
B.distachyon	OG0002992	KQK21103
B.distachyon	OG0002992	KQK21104
B.distachyon	OG0003029	KQJ89212
B.distachyon	OG0003029	KQJ89243
B.distachyon	OG0003029	KQJ89251
B.distachyon	OG0003029	PNT64100
B.distachyon	OG0003029	PNT64102
B.distachyon	OG0003051	PNT63569
B.distachyon	OG0003051	PNT64195
B.distachyon	OG0003051	PNT68276
B.distachyon	OG0003051	PNT69187
B.distachyon	OG0003051	PNT69281
B.distachyon	OG0003051	PNT69430
B.distachyon	OG0003051	PNT77388
B.distachyon	OG0003051	PNT77763
B.distachyon	OG0003086	KQJ94706
B.distachyon	OG0003086	KQJ95632
B.distachyon	OG0003086	KQJ95639
B.distachyon	OG0003086	KQJ95648
B.distachyon	OG0003086	KQJ95649
B.distachyon	OG0003086	PNT66899
B.distachyon	OG0003086	PNT66901
B.distachyon	OG0003086	PNT66906
B.distachyon	OG0003128	KQJ97605
B.distachyon	OG0003128	KQJ97644
B.distachyon	OG0003128	KQJ97646
B.distachyon	OG0003128	KQK03644
B.distachyon	OG0003128	KQK23593
B.distachyon	OG0003128	PNT67820
B.distachyon	OG0003128	PNT67821
B.distachyon	OG0003226	KQK14806
B.distachyon	OG0003226	KQK14813
B.distachyon	OG0003226	KQK14829
B.distachyon	OG0003226	KQK14835
B.distachyon	OG0003226	PNT66648
B.distachyon	OG0003292	KQJ88408
B.distachyon	OG0003292	KQK12737
B.distachyon	OG0003292	KQK18165
B.distachyon	OG0003292	PNT61988
B.distachyon	OG0003351	KQK04196
B.distachyon	OG0003351	KQK21027
B.distachyon	OG0003351	KQK21028
B.distachyon	OG0003351	PNT77013
B.distachyon	OG0003351	PNT77134
B.distachyon	OG0003383	KQJ87018
B.distachyon	OG0003383	KQJ88347
B.distachyon	OG0003383	KQK02974
B.distachyon	OG0003383	KQK04763
B.distachyon	OG0003383	KQK17677
B.distachyon	OG0003383	PNT64467
B.distachyon	OG0003383	PNT67477
B.distachyon	OG0003383	PNT68634
B.distachyon	OG0003383	PNT71637
B.distachyon	OG0003468	KQJ87792
B.distachyon	OG0003468	KQJ87793
B.distachyon	OG0003468	KQJ87794
B.distachyon	OG0003468	KQJ87798
B.distachyon	OG0003468	KQJ88941
B.distachyon	OG0003468	KQK19490
B.distachyon	OG0003468	PNT63913
B.distachyon	OG0003502	KQJ93052
B.distachyon	OG0003502	KQJ93054
B.distachyon	OG0003502	KQJ93055
B.distachyon	OG0003502	KQJ93056
B.distachyon	OG0003502	PNT65773
B.distachyon	OG0003508	KQJ92995
B.distachyon	OG0003508	KQJ92997
B.distachyon	OG0003508	KQJ97620
B.distachyon	OG0003508	KQK13104
B.distachyon	OG0003508	PNT67828
B.distachyon	OG0003560	KQJ87167
B.distachyon	OG0003560	KQJ88187
B.distachyon	OG0003560	KQJ90757
B.distachyon	OG0003560	KQK06903
B.distachyon	OG0003560	KQK16659
B.distachyon	OG0003560	PNT61354
B.distachyon	OG0003575	KQK00075
B.distachyon	OG0003575	PNT68930
B.distachyon	OG0003575	PNT68931
B.distachyon	OG0003575	PNT68932
B.distachyon	OG0003605	KQJ81867
B.distachyon	OG0003605	KQJ95444
B.distachyon	OG0003605	PNT61185
B.distachyon	OG0003605	PNT63076
B.distachyon	OG0003605	PNT63358
B.distachyon	OG0003605	PNT63609
B.distachyon	OG0003605	PNT66453
B.distachyon	OG0003605	PNT75604
B.distachyon	OG0003605	PNT76361
B.distachyon	OG0003640	KQJ89864
B.distachyon	OG0003640	KQJ90041
B.distachyon	OG0003640	KQK07831
B.distachyon	OG0003640	KQK07849
B.distachyon	OG0003640	KQK07858
B.distachyon	OG0003640	KQK08275
B.distachyon	OG0003640	PNT71980
B.distachyon	OG0003652	PNT60539
B.distachyon	OG0003652	PNT61887
B.distachyon	OG0003652	PNT63325
B.distachyon	OG0003652	PNT63821
B.distachyon	OG0003652	PNT66613
B.distachyon	OG0003652	PNT67351
B.distachyon	OG0003652	PNT71080
B.distachyon	OG0003652	PNT71631
B.distachyon	OG0003652	PNT75722
B.distachyon	OG0003652	PNT76245
B.distachyon	OG0003652	PNT76653
B.distachyon	OG0003652	PNT77802
B.distachyon	OG0003652	PNT78230
B.distachyon	OG0003656	KQJ92811
B.distachyon	OG0003656	PNT60703
B.distachyon	OG0003656	PNT61408
B.distachyon	OG0003656	PNT61521
B.distachyon	OG0003656	PNT62614
B.distachyon	OG0003656	PNT63537
B.distachyon	OG0003656	PNT67014
B.distachyon	OG0003656	PNT67297
B.distachyon	OG0003656	PNT68060
B.distachyon	OG0003656	PNT70185
B.distachyon	OG0003656	PNT76166
B.distachyon	OG0003656	PNT77166
B.distachyon	OG0003657	KQJ84536
B.distachyon	OG0003657	KQJ87215
B.distachyon	OG0003657	KQK07736
B.distachyon	OG0003657	KQK13934
B.distachyon	OG0003657	PNT60743
B.distachyon	OG0003657	PNT62195
B.distachyon	OG0003657	PNT63273
B.distachyon	OG0003657	PNT63960
B.distachyon	OG0003657	PNT67122
B.distachyon	OG0003657	PNT69203
B.distachyon	OG0003657	PNT75811
B.distachyon	OG0003690	KQK01077
B.distachyon	OG0003690	KQK03817
B.distachyon	OG0003690	PNT69461
B.distachyon	OG0003690	PNT78263
B.distachyon	OG0003719	KQJ85906
B.distachyon	OG0003719	PNT77201
B.distachyon	OG0003719	PNT77202
B.distachyon	OG0003719	PNT77204
B.distachyon	OG0003751	KQJ88889
B.distachyon	OG0003751	KQJ93963
B.distachyon	OG0003751	KQK16574
B.distachyon	OG0003751	KQK16581
B.distachyon	OG0003751	PNT64054
B.distachyon	OG0003888	KQJ89225
B.distachyon	OG0003888	PNT68029
B.distachyon	OG0003888	PNT74047
B.distachyon	OG0003888	PNT75054
B.distachyon	OG0003888	PNT76908
B.distachyon	OG0003932	KQJ81819
B.distachyon	OG0003932	KQJ81820
B.distachyon	OG0003932	KQJ81824
B.distachyon	OG0003932	PNT64101
B.distachyon	OG0003932	PNT68145
B.distachyon	OG0003968	KQJ81860
B.distachyon	OG0003968	KQJ88462
B.distachyon	OG0003968	KQK12628
B.distachyon	OG0003968	KQK15849
B.distachyon	OG0003968	KQK16103
B.distachyon	OG0003968	PNT61673
B.distachyon	OG0003968	PNT62283
B.distachyon	OG0003968	PNT67131
B.distachyon	OG0003968	PNT69537
B.distachyon	OG0003968	PNT72804
B.distachyon	OG0003988	KQJ97617
B.distachyon	OG0003988	PNT67797
B.distachyon	OG0003988	PNT67799
B.distachyon	OG0003988	PNT67801
B.distachyon	OG0003988	PNT67804
B.distachyon	OG0004046	KQK08514
B.distachyon	OG0004046	KQK14785
B.distachyon	OG0004046	PNT61956
B.distachyon	OG0004046	PNT74779
B.distachyon	OG0004066	KQJ82010
B.distachyon	OG0004066	KQJ92177
B.distachyon	OG0004066	KQK14147
B.distachyon	OG0004066	PNT67308
B.distachyon	OG0004066	PNT73995
B.distachyon	OG0004068	KQJ88425
B.distachyon	OG0004068	KQJ96907
B.distachyon	OG0004068	KQK18181
B.distachyon	OG0004068	KQK22546
B.distachyon	OG0004069	KQJ81865
B.distachyon	OG0004069	KQJ98110
B.distachyon	OG0004069	KQJ99988
B.distachyon	OG0004069	PNT62230
B.distachyon	OG0004069	PNT63601
B.distachyon	OG0004069	PNT64264
B.distachyon	OG0004069	PNT65166
B.distachyon	OG0004069	PNT66969
B.distachyon	OG0004069	PNT75617
B.distachyon	OG0004069	PNT77156
B.distachyon	OG0004143	PNT65091
B.distachyon	OG0004143	PNT65409
B.distachyon	OG0004143	PNT69582
B.distachyon	OG0004143	PNT70435
B.distachyon	OG0004143	PNT70449
B.distachyon	OG0004143	PNT75661
B.distachyon	OG0004143	PNT77792
B.distachyon	OG0004143	PNT78292
B.distachyon	OG0004144	KQJ96834
B.distachyon	OG0004144	KQK04346
B.distachyon	OG0004144	KQK05581
B.distachyon	OG0004144	KQK18175
B.distachyon	OG0004200	KQJ88767
B.distachyon	OG0004200	KQJ91868
B.distachyon	OG0004200	KQJ93106
B.distachyon	OG0004200	KQJ93108
B.distachyon	OG0004200	KQJ99935
B.distachyon	OG0004248	KQJ94361
B.distachyon	OG0004248	KQJ95766
B.distachyon	OG0004248	KQK06876
B.distachyon	OG0004248	KQK08212
B.distachyon	OG0004248	KQK17091
B.distachyon	OG0004248	PNT63672
B.distachyon	OG0004248	PNT73983
B.distachyon	OG0004277	KQJ94491
B.distachyon	OG0004277	KQK03148
B.distachyon	OG0004277	KQK15259
B.distachyon	OG0004277	KQK18246
B.distachyon	OG0004280	KQJ83360
B.distachyon	OG0004280	KQK11685
B.distachyon	OG0004280	KQK14897
B.distachyon	OG0004280	KQK15384
B.distachyon	OG0004280	KQK15694
B.distachyon	OG0004280	PNT66950
B.distachyon	OG0004280	PNT70747
B.distachyon	OG0004280	PNT71186
B.distachyon	OG0004280	PNT71280
B.distachyon	OG0004280	PNT75909
B.distachyon	OG0004280	PNT76289
B.distachyon	OG0004409	KQJ86226
B.distachyon	OG0004409	KQJ86230
B.distachyon	OG0004409	KQJ86234
B.distachyon	OG0004409	PNT62478
B.distachyon	OG0004409	PNT62482
B.distachyon	OG0004409	PNT62485
B.distachyon	OG0004411	KQK03661
B.distachyon	OG0004411	KQK03667
B.distachyon	OG0004411	KQK03671
B.distachyon	OG0004411	PNT70289
B.distachyon	OG0004417	KQJ98058
B.distachyon	OG0004417	KQJ98059
B.distachyon	OG0004417	KQJ98060
B.distachyon	OG0004417	PNT68004
B.distachyon	OG0004417	PNT68009
B.distachyon	OG0004501	KQJ85592
B.distachyon	OG0004501	KQJ85621
B.distachyon	OG0004501	KQJ85625
B.distachyon	OG0004501	KQJ86336
B.distachyon	OG0004501	KQJ91174
B.distachyon	OG0004537	KQK02672
B.distachyon	OG0004537	KQK24224
B.distachyon	OG0004537	KQK24225
B.distachyon	OG0004537	PNT62939
B.distachyon	OG0004573	KQJ83190
B.distachyon	OG0004573	KQJ83196
B.distachyon	OG0004573	KQJ84227
B.distachyon	OG0004573	PNT78099
B.distachyon	OG0004616	KQJ87613
B.distachyon	OG0004616	KQJ87615
B.distachyon	OG0004616	KQJ94831
B.distachyon	OG0004616	KQJ94832
B.distachyon	OG0004616	KQJ95079
B.distachyon	OG0004616	PNT66515
B.distachyon	OG0004616	PNT66638
B.distachyon	OG0004667	KQK08687
B.distachyon	OG0004667	KQK12188
B.distachyon	OG0004667	KQK12189
B.distachyon	OG0004667	KQK12194
B.distachyon	OG0004667	PNT72374
B.distachyon	OG0004671	KQJ98576
B.distachyon	OG0004671	KQK11626
B.distachyon	OG0004671	KQK11627
B.distachyon	OG0004671	KQK17569
B.distachyon	OG0004671	PNT73625
B.distachyon	OG0004722	KQJ86954
B.distachyon	OG0004722	KQK01535
B.distachyon	OG0004722	PNT62819
B.distachyon	OG0004722	PNT69494
B.distachyon	OG0004732	KQJ89566
B.distachyon	OG0004732	PNT60637
B.distachyon	OG0004732	PNT63215
B.distachyon	OG0004732	PNT64775
B.distachyon	OG0004734	KQJ89026
B.distachyon	OG0004734	KQJ89033
B.distachyon	OG0004734	KQJ89038
B.distachyon	OG0004734	KQJ89051
B.distachyon	OG0004734	KQJ89057
B.distachyon	OG0004734	PNT63985
B.distachyon	OG0004734	PNT63988
B.distachyon	OG0004734	PNT63989
B.distachyon	OG0004734	PNT63990
B.distachyon	OG0004805	KQJ92863
B.distachyon	OG0004805	KQK23087
B.distachyon	OG0004805	KQK24107
B.distachyon	OG0004805	KQK24108
B.distachyon	OG0004831	KQK12540
B.distachyon	OG0004831	KQK12544
B.distachyon	OG0004831	KQK12545
B.distachyon	OG0004831	KQK12550
B.distachyon	OG0004952	KQK13230
B.distachyon	OG0004952	KQK15340
B.distachyon	OG0004952	KQK15341
B.distachyon	OG0004952	KQK20890
B.distachyon	OG0004970	KQJ87326
B.distachyon	OG0004970	KQJ88893
B.distachyon	OG0004970	KQJ88899
B.distachyon	OG0004970	PNT63394
B.distachyon	OG0004980	KQK15588
B.distachyon	OG0004980	KQK19868
B.distachyon	OG0004980	KQK19870
B.distachyon	OG0004980	PNT67901
B.distachyon	OG0005040	KQK03569
B.distachyon	OG0005040	KQK15116
B.distachyon	OG0005040	PNT72194
B.distachyon	OG0005040	PNT77986
B.distachyon	OG0005086	KQJ95278
B.distachyon	OG0005086	KQJ95279
B.distachyon	OG0005086	KQJ95280
B.distachyon	OG0005086	PNT66728
B.distachyon	OG0005091	KQJ87273
B.distachyon	OG0005091	KQJ99518
B.distachyon	OG0005091	PNT62972
B.distachyon	OG0005091	PNT63250
B.distachyon	OG0005102	KQJ95950
B.distachyon	OG0005102	KQK05653
B.distachyon	OG0005102	KQK05656
B.distachyon	OG0005102	PNT66962
B.distachyon	OG0005118	KQJ83471
B.distachyon	OG0005118	PNT60672
B.distachyon	OG0005118	PNT61457
B.distachyon	OG0005118	PNT62505
B.distachyon	OG0005118	PNT77753
B.distachyon	OG0005121	KQJ87638
B.distachyon	OG0005121	KQJ87639
B.distachyon	OG0005121	KQJ98240
B.distachyon	OG0005121	KQJ98245
B.distachyon	OG0005121	PNT65985
B.distachyon	OG0005121	PNT77105
B.distachyon	OG0005123	KQJ98258
B.distachyon	OG0005123	KQJ98259
B.distachyon	OG0005123	KQK18972
B.distachyon	OG0005123	PNT68091
B.distachyon	OG0005127	KQJ96100
B.distachyon	OG0005127	KQJ96101
B.distachyon	OG0005127	KQJ96102
B.distachyon	OG0005127	KQK21832
B.distachyon	OG0005127	PNT67107
B.distachyon	OG0005166	KQJ92978
B.distachyon	OG0005166	KQJ92979
B.distachyon	OG0005166	KQJ96092
B.distachyon	OG0005166	KQK24219
B.distachyon	OG0005176	KQK15108
B.distachyon	OG0005176	KQK16157
B.distachyon	OG0005176	PNT77312
B.distachyon	OG0005176	PNT77313
B.distachyon	OG0005180	KQJ97734
B.distachyon	OG0005180	KQK24117
B.distachyon	OG0005180	PNT63679
B.distachyon	OG0005180	PNT71736
B.distachyon	OG0005192	KQK12261
B.distachyon	OG0005192	KQK16502
B.distachyon	OG0005192	KQK16505
B.distachyon	OG0005192	KQK20229
B.distachyon	OG0005202	KQJ82966
B.distachyon	OG0005202	KQJ87064
B.distachyon	OG0005202	KQJ87068
B.distachyon	OG0005202	KQJ87083
B.distachyon	OG0005202	KQJ87084
B.distachyon	OG0005202	KQK11865
B.distachyon	OG0005205	KQJ87353
B.distachyon	OG0005205	KQK01559
B.distachyon	OG0005205	PNT63019
B.distachyon	OG0005205	PNT63021
B.distachyon	OG0005207	KQJ99197
B.distachyon	OG0005207	KQJ99198
B.distachyon	OG0005207	KQK08219
B.distachyon	OG0005207	PNT68515
B.distachyon	OG0005215	KQJ88203
B.distachyon	OG0005215	KQJ89319
B.distachyon	OG0005215	KQJ89322
B.distachyon	OG0005215	PNT64137
B.distachyon	OG0005228	KQK11984
B.distachyon	OG0005228	KQK11986
B.distachyon	OG0005228	KQK12034
B.distachyon	OG0005228	KQK23051
B.distachyon	OG0005239	KQJ81591
B.distachyon	OG0005239	KQJ93366
B.distachyon	OG0005239	KQK19492
B.distachyon	OG0005239	PNT61409
B.distachyon	OG0005239	PNT66606
B.distachyon	OG0005239	PNT70629
B.distachyon	OG0005239	PNT70867
B.distachyon	OG0005239	PNT76540
B.distachyon	OG0005342	KQJ81741
B.distachyon	OG0005342	KQJ84509
B.distachyon	OG0005342	KQJ87854
B.distachyon	OG0005342	KQJ95051
B.distachyon	OG0005342	KQK13541
B.distachyon	OG0005342	KQK19041
B.distachyon	OG0005342	PNT64538
B.distachyon	OG0005342	PNT67573
B.distachyon	OG0005365	KQJ90412
B.distachyon	OG0005365	KQJ98269
B.distachyon	OG0005365	KQJ98491
B.distachyon	OG0005365	KQK01091
B.distachyon	OG0005484	KQJ87909
B.distachyon	OG0005484	KQJ91875
B.distachyon	OG0005484	PNT67939
B.distachyon	OG0005484	PNT68527
B.distachyon	OG0005485	KQJ87097
B.distachyon	OG0005485	KQJ87185
B.distachyon	OG0005485	KQK11870
B.distachyon	OG0005485	PNT62919
B.distachyon	OG0005506	KQJ88134
B.distachyon	OG0005506	KQJ88136
B.distachyon	OG0005506	KQK03136
B.distachyon	OG0005506	PNT61973
B.distachyon	OG0005507	KQK23997
B.distachyon	OG0005507	KQK23999
B.distachyon	OG0005507	PNT76987
B.distachyon	OG0005507	PNT78327
B.distachyon	OG0005549	KQJ85946
B.distachyon	OG0005549	KQJ85947
B.distachyon	OG0005549	KQJ85950
B.distachyon	OG0005549	KQJ85952
B.distachyon	OG0005549	KQJ85964
B.distachyon	OG0005549	PNT66558
B.distachyon	OG0005575	KQK03531
B.distachyon	OG0005575	KQK03532
B.distachyon	OG0005575	KQK03535
B.distachyon	OG0005575	KQK03561
B.distachyon	OG0005575	PNT73780
B.distachyon	OG0005606	KQJ88972
B.distachyon	OG0005606	KQK07067
B.distachyon	OG0005606	KQK19499
B.distachyon	OG0005606	KQK19530
B.distachyon	OG0005614	KQK08830
B.distachyon	OG0005614	KQK08831
B.distachyon	OG0005614	KQK08832
B.distachyon	OG0005614	KQK12796
B.distachyon	OG0005648	KQK02737
B.distachyon	OG0005648	KQK02738
B.distachyon	OG0005648	KQK02739
B.distachyon	OG0005648	KQK02742
B.distachyon	OG0005648	PNT68436
B.distachyon	OG0005656	KQJ91957
B.distachyon	OG0005656	KQK12220
B.distachyon	OG0005656	KQK20213
B.distachyon	OG0005656	PNT74125
B.distachyon	OG0005699	KQJ88477
B.distachyon	OG0005699	KQJ99773
B.distachyon	OG0005699	KQK19191
B.distachyon	OG0005699	PNT63540
B.distachyon	OG0005699	PNT67680
B.distachyon	OG0005699	PNT67795
B.distachyon	OG0005699	PNT69142
B.distachyon	OG0005807	KQJ87663
B.distachyon	OG0005807	KQJ89515
B.distachyon	OG0005807	KQK15665
B.distachyon	OG0005807	PNT63204
B.distachyon	OG0005891	KQJ96003
B.distachyon	OG0005891	KQJ96004
B.distachyon	OG0005891	KQJ96005
B.distachyon	OG0005891	PNT67073
B.distachyon	OG0005909	KQJ85159
B.distachyon	OG0005909	KQJ85578
B.distachyon	OG0005909	PNT62796
B.distachyon	OG0005909	PNT72373
B.distachyon	OG0005924	KQJ81758
B.distachyon	OG0005924	KQJ81770
B.distachyon	OG0005924	KQJ81772
B.distachyon	OG0005924	KQJ83874
B.distachyon	OG0006002	KQK05562
B.distachyon	OG0006002	KQK05563
B.distachyon	OG0006002	KQK05569
B.distachyon	OG0006002	KQK05604
B.distachyon	OG0006068	KQJ82083
B.distachyon	OG0006068	KQJ87081
B.distachyon	OG0006068	KQJ91287
B.distachyon	OG0006068	KQK06020
B.distachyon	OG0006068	KQK06436
B.distachyon	OG0006068	KQK18239
B.distachyon	OG0006166	KQK04774
B.distachyon	OG0006166	KQK04796
B.distachyon	OG0006166	KQK04798
B.distachyon	OG0006166	KQK05051
B.distachyon	OG0006166	PNT70685
B.distachyon	OG0006449	KQK05206
B.distachyon	OG0006449	PNT67587
B.distachyon	OG0006449	PNT67593
B.distachyon	OG0006449	PNT67658
B.distachyon	OG0007124	KQK15510
B.distachyon	OG0007124	KQK15511
B.distachyon	OG0007124	KQK15515
B.distachyon	OG0007124	PNT77337
B.distachyon	OG0007401	KQJ99055
B.distachyon	OG0007401	KQJ99124
B.distachyon	OG0007401	KQK11610
B.distachyon	OG0007401	PNT68459
B.distachyon	OG0007401	PNT68460
B.distachyon	OG0007401	PNT68494
B.distachyon	OG0007771	KQJ92564
B.distachyon	OG0007771	KQJ92577
B.distachyon	OG0007771	PNT65551
B.distachyon	OG0007771	PNT65574
B.distachyon	OG0007961	KQJ84430
B.distachyon	OG0007961	KQK13483
B.distachyon	OG0007961	KQK18716
B.distachyon	OG0007961	KQK22523
B.distachyon	OG0008210	KQK08245
B.distachyon	OG0008210	KQK11367
B.distachyon	OG0008210	KQK15387
B.distachyon	OG0008210	PNT70955
B.distachyon	OG0008251	KQJ97215
B.distachyon	OG0008251	KQJ97217
B.distachyon	OG0008251	KQK11360
B.distachyon	OG0008251	KQK11363
B.distachyon	OG0008251	PNT67628
B.distachyon	OG0008357	KQJ87519
B.distachyon	OG0008357	KQJ88731
B.distachyon	OG0008357	KQK23715
B.distachyon	OG0008357	PNT65293
B.distachyon	OG0008357	PNT71887
B.distachyon	OG0008388	KQJ82132
B.distachyon	OG0008388	KQJ82133
B.distachyon	OG0008388	KQJ82134
B.distachyon	OG0008388	KQJ82136
B.distachyon	OG0008569	KQK15287
B.distachyon	OG0008569	KQK15288
B.distachyon	OG0008569	KQK15289
B.distachyon	OG0008569	KQK15290
B.distachyon	OG0008577	KQJ83402
B.distachyon	OG0008577	KQJ96935
B.distachyon	OG0008577	KQJ97528
B.distachyon	OG0008577	KQK13469
B.distachyon	OG0008577	KQK17855
B.distachyon	OG0008577	KQK21425
B.distachyon	OG0008577	PNT72939
B.distachyon	OG0008577	PNT77727
B.distachyon	OG0008580	KQK23379
B.distachyon	OG0008580	PNT66467
B.distachyon	OG0008580	PNT67646
B.distachyon	OG0008580	PNT68192
B.distachyon	OG0008580	PNT68199
B.distachyon	OG0008580	PNT76348
B.distachyon	OG0008580	PNT77188
B.distachyon	OG0008592	PNT60732
B.distachyon	OG0008592	PNT60744
B.distachyon	OG0008592	PNT65117
B.distachyon	OG0008592	PNT67191
B.distachyon	OG0008592	PNT67454
B.distachyon	OG0008592	PNT71206
B.distachyon	OG0008592	PNT71935
B.distachyon	OG0008592	PNT74361
B.distachyon	OG0008598	KQJ91598
B.distachyon	OG0008598	KQK02322
B.distachyon	OG0008598	KQK02323
B.distachyon	OG0008598	PNT65200
B.distachyon	OG0008610	KQJ87765
B.distachyon	OG0008610	PNT63906
B.distachyon	OG0008610	PNT65585
B.distachyon	OG0008610	PNT69589
B.distachyon	OG0008619	KQJ89028
B.distachyon	OG0008619	KQJ89029
B.distachyon	OG0008619	PNT63972
B.distachyon	OG0008619	PNT63973
B.distachyon	OG0008621	KQJ87323
B.distachyon	OG0008621	KQJ87327
B.distachyon	OG0008621	PNT62993
B.distachyon	OG0008621	PNT62996
B.distachyon	OG0008924	KQJ82103
B.distachyon	OG0008924	KQJ94486
B.distachyon	OG0008924	KQJ96589
B.distachyon	OG0008924	KQK16219
B.distachyon	OG0009676	KQK16616
B.distachyon	OG0009676	KQK17101
B.distachyon	OG0009676	PNT69210
B.distachyon	OG0009676	PNT75147
B.distachyon	OG0011113	KQK12257
B.distachyon	OG0011113	KQK12578
B.distachyon	OG0011113	KQK21638
B.distachyon	OG0011113	PNT69449
B.distachyon	OG0011944	PNT60903
B.distachyon	OG0011944	PNT65392
B.distachyon	OG0011944	PNT66656
B.distachyon	OG0011944	PNT68273
B.distachyon	OG0011944	PNT71079
B.distachyon	OG0011944	PNT76387
B.distachyon	OG0013066	PNT62500
B.distachyon	OG0013066	PNT68365
B.distachyon	OG0013066	PNT69867
B.distachyon	OG0013066	PNT70481
B.distachyon	OG0013066	PNT75544
B.distachyon	OG0014209	KQJ91890
B.distachyon	OG0014209	KQJ91976
B.distachyon	OG0014209	KQK06431
B.distachyon	OG0014209	KQK11623
B.distachyon	OG0015168	KQJ95487
B.distachyon	OG0015168	KQK07021
B.distachyon	OG0015168	PNT62740
B.distachyon	OG0015168	PNT62741
B.distachyon	OG0015259	PNT62454
B.distachyon	OG0015259	PNT64658
B.distachyon	OG0015259	PNT67567
B.distachyon	OG0015259	PNT70591
B.distachyon	OG0015770	KQK11679
B.distachyon	OG0015770	KQK14960
B.distachyon	OG0015770	KQK20236
B.distachyon	OG0015770	PNT76775
B.distachyon	OG0016802	PNT65184
B.distachyon	OG0016802	PNT65456
B.distachyon	OG0016802	PNT67293
B.distachyon	OG0016802	PNT69388
B.distachyon	OG0016802	PNT69912
B.distachyon	OG0016802	PNT72727
B.distachyon	OG0016802	PNT74084
B.distachyon	OG0017005	KQJ81398
B.distachyon	OG0017005	KQJ86404
B.distachyon	OG0017005	KQK16817
B.distachyon	OG0017005	KQK19998
B.distachyon	OG0017018	KQJ98657
B.distachyon	OG0017018	PNT63686
B.distachyon	OG0017018	PNT67067
B.distachyon	OG0017018	PNT67164
B.distachyon	OG0017018	PNT78196
B.distachyon	OG0017030	KQJ87963
B.distachyon	OG0017030	PNT62084
B.distachyon	OG0017030	PNT66311
B.distachyon	OG0017030	PNT68503
B.distachyon	OG0017030	PNT75996
B.distachyon	OG0017038	PNT61478
B.distachyon	OG0017038	PNT67347
B.distachyon	OG0017038	PNT74557
B.distachyon	OG0017038	PNT76390
B.distachyon	OG0017047	KQJ86294
B.distachyon	OG0017047	KQJ86298
B.distachyon	OG0017047	KQJ86335
B.distachyon	OG0017047	KQK12681
B.distachyon	OG0017069	KQJ87877
B.distachyon	OG0017069	KQJ95858
B.distachyon	OG0017069	KQJ98575
B.distachyon	OG0017069	PNT63224
B.distachyon	OG0017069	PNT70698
B.distachyon	OG0017097	KQJ95442
B.distachyon	OG0017097	KQJ95480
B.distachyon	OG0017097	KQJ95594
B.distachyon	OG0017097	PNT66817
B.distachyon	OG0017097	PNT66881
B.distachyon	OG0017854	PNT60647
B.distachyon	OG0017854	PNT62575
B.distachyon	OG0017854	PNT66117
B.distachyon	OG0017854	PNT67616
B.distachyon	OG0017854	PNT67702
B.distachyon	OG0020609	KQJ81524
B.distachyon	OG0020609	KQJ81525
B.distachyon	OG0020609	PNT66726
B.distachyon	OG0020609	PNT66878
B.distachyon	OG0020609	PNT71586
B.distachyon	OG0021163	KQK12110
B.distachyon	OG0021163	KQK12114
B.distachyon	OG0021163	KQK12136
B.distachyon	OG0021163	KQK12350
B.distachyon	OG0021163	KQK12365
B.distachyon	OG0021163	KQK12377
B.distachyon	OG0023063	KQK12348
B.distachyon	OG0023063	KQK12349
B.distachyon	OG0023063	KQK12379
B.distachyon	OG0023063	PNT73925
B.distachyon	OG0023063	PNT73928
B.distachyon	OG0023070	KQK03082
B.distachyon	OG0023070	KQK05718
B.distachyon	OG0023070	PNT76851
B.distachyon	OG0023070	PNT78213
B.distachyon	OG0023070	PNT78214
B.distachyon	OG0023076	KQK14369
B.distachyon	OG0023076	KQK18450
B.distachyon	OG0023076	PNT61528
B.distachyon	OG0023076	PNT66352
B.distachyon	OG0023076	PNT66446
B.distachyon	OG0023079	KQJ88980
B.distachyon	OG0023079	KQK17966
B.distachyon	OG0023079	PNT61655
B.distachyon	OG0023079	PNT67563
B.distachyon	OG0023079	PNT76673
B.distachyon	OG0023123	KQK09310
B.distachyon	OG0023123	KQK12660
B.distachyon	OG0023123	KQK17185
B.distachyon	OG0023123	KQK19330
B.distachyon	OG0023123	PNT61126
B.distachyon	OG0023294	KQJ92286
B.distachyon	OG0023294	KQJ92291
B.distachyon	OG0023294	KQJ92296
B.distachyon	OG0023294	PNT65451
B.distachyon	OG0023294	PNT67941
B.distachyon	OG0024431	KQK19317
B.distachyon	OG0024431	KQK19967
B.distachyon	OG0024431	KQK19969
B.distachyon	OG0024431	KQK19970
B.distachyon	OG0024453	KQK20567
B.distachyon	OG0024453	KQK21088
B.distachyon	OG0024453	PNT61480
B.distachyon	OG0024453	PNT77164
B.distachyon	OG0024455	KQJ95635
B.distachyon	OG0024455	KQK07023
B.distachyon	OG0024455	PNT75149
B.distachyon	OG0024455	PNT78207
B.distachyon	OG0024479	KQJ92531
B.distachyon	OG0024479	KQK01433
B.distachyon	OG0024479	PNT73916
B.distachyon	OG0024479	PNT78160
B.distachyon	OG0024540	KQJ99235
B.distachyon	OG0024540	KQJ99244
B.distachyon	OG0024540	PNT68524
B.distachyon	OG0024540	PNT68528
B.distachyon	OG0024571	KQJ89154
B.distachyon	OG0024571	PNT64042
B.distachyon	OG0024571	PNT64049
B.distachyon	OG0024571	PNT64051
B.distachyon	OG0024583	KQJ87777
B.distachyon	OG0024583	PNT63253
B.distachyon	OG0024583	PNT63254
B.distachyon	OG0024583	PNT63255
B.distachyon	OG0024608	KQJ85473
B.distachyon	OG0024608	KQJ85477
[truncated: 52,796 more rows]

## Sheet: Table S10
Table S10. The Ka/Ks ratio and estimated divergence time for duplicated HvDIR genes.
Location on Barley genome				Location on Barley genome				N	S	Ka	Ks	Ka/Ks	Mya
HvDIR	Chromosome number	Start	End	HvDIR	Chromosome number	Start	End
HvDIR2	chr1H	2658716	2659869	HvDIR1	chr1H	2497979	2499050	403.4	154.6	0.2046	0.4212	0.4858	32.4
HvDIR3	chr1H	2703911	2705205	HvDIR1	chr1H	2497979	2499050	404.2	153.8	0.2081	0.3731	0.5578	28.7
HvDIR3	chr1H	2703911	2705205	HvDIR2	chr1H	2658716	2659869	418.3	148.7	0.0024	0.0371	0.0639	2.85385
HvDIR6	chr1H	12626071	12627420	HvDIR1	chr1H	2497979	2499050	388.1	169.9	0.0052	0.0125	0.4128	0.961538
HvDIR6	chr1H	12626071	12627420	HvDIR2	chr1H	2658716	2659869	404.9	153.1	0.2067	0.4034	0.5124	31.0308
HvDIR6	chr1H	12626071	12627420	HvDIR3	chr1H	2703911	2705205	405.7	152.3	0.21	0.356	0.5899	27.3846
HvDIR15	chr2H	17745082	17746429	HvDIR14	chr2H	17726671	17727815	550.5	178.5	0.0571	0.0813	0.7027	6.25385
HvDIR16	chr2H	17820566	17821758	HvDIR14	chr2H	17726671	17727815	563	166	0.0598	0.1011	0.5919	7.77692
HvDIR16	chr2H	17820566	17821758	HvDIR15	chr2H	17745082	17746429	551.3	177.7	0.074	0.113	0.6551	8.69231
HvDIR18	chr2H	26943992	26945305	HvDIR17	chr2H	26867050	26928530	659.6	252.4	0.0171	0.0643	0.2658	4.94615
HvDIR19	chr2H	26988175	26989487	HvDIR17	chr2H	26867050	26928530	666.3	245.7	0.0185	0.0703	0.2626	5.40769
HvDIR19	chr2H	26988175	26989487	HvDIR18	chr2H	26943992	26945305	713.7	198.3	0.0014	0.0051	0.2766	0.392308
HvDIR21	chr2H	75546303	75547216	HvDIR12	chr2H	15319521	15320385	530.3	63.7	0.0933	0.7947	0.1174	61.1308
HvDIR30	chr3H	621053608	621054159	HvDIR29	chr3H	620998708	620999256	404.3	135.7	0.1679	0.6074	0.2764	46.7231
HvDIR35	chr4H	80737083	80737643	HvDIR34	chr4H	80646596	80647391	464.2	93.8	0.1554	0.6455	0.2407	49.6538
HvDIR37	chr4H	81440594	81441142	HvDIR36	chr4H	81417055	81417893	475.4	61.6	0.0544	0.6374	0.0853	49.0308
HvDIR43	chr5H	76853311	76853877	HvDIR42	chr5H	76585964	76586494	452.8	75.2	0.0046	0.013	0.3521	1
HvDIR50	chr5H	526335162	526335943	HvDIR49	chr5H	526329939	526330469	463.3	64.7	0.0546	0.6957	0.0785	53.5154
HvDIR51	chr5H	526352163	526352933	HvDIR49	chr5H	526329939	526330469	467.9	60.1	0.0766	0.7343	0.1044	56.4846
HvDIR51	chr5H	526352163	526352933	HvDIR50	chr5H	526335162	526335943	473.1	54.9	0.05	0.6548	0.0764	50.3692
HvDIR53	chr5H	567153926	567154772	HvDIR34	chr4H	80646596	80647391	470.1	93.9	0.0496	0.366	0.1355	28.1538
HvDIR53	chr5H	567153926	567154772	HvDIR35	chr4H	80737083	80737643	456.7	98.3	0.15	0.7747	0.1937	59.5923
HvDIR61	chrUn	7878679	7879992	HvDIR17	chr2H	26867050	26928530	659.6	252.4	0.0171	0.0643	0.2658	4.94615
HvDIR61	chrUn	7878679	7879992	HvDIR18	chr2H	26943992	26945305	679.2	232.8	0	0	0.4711	0
HvDIR61	chrUn	7878679	7879992	HvDIR19	chr2H	26988175	26989487	713.7	198.3	0.0014	0.0051	0.2766	0.392308
HvDIR62	chrUn	7895580	7896889	HvDIR17	chr2H	26867050	26928530	642.5	269.5	0.0063	0.044	0.1442	3.38462
HvDIR62	chrUn	7895580	7896889	HvDIR18	chr2H	26943992	26945305	661.3	250.7	0.0171	0.1062	0.1606	8.16923
HvDIR62	chrUn	7895580	7896889	HvDIR19	chr2H	26988175	26989487	666.3	245.7	0.0188	0.1117	0.1683	8.59231
HvDIR62	chrUn	7895580	7896889	HvDIR61	chrUn	7878679	7879992	661.3	250.7	0.0171	0.1062	0.1606	8.16923
HvDIR63	chrUn	7914444	7959942	HvDIR17	chr2H	26867050	26928530	673.7	238.3	0.0213	0.0632	0.3368	4.86154
HvDIR63	chrUn	7914444	7959942	HvDIR18	chr2H	26943992	26945305	678.9	233.1	0.0075	0.0315	0.2374	2.42308
HvDIR63	chrUn	7914444	7959942	HvDIR19	chr2H	26988175	26989487	688.1	223.9	0.0089	0.0374	0.2367	2.87692
HvDIR63	chrUn	7914444	7959942	HvDIR61	chrUn	7878679	7879992	678.9	233.1	0.0075	0.0315	0.2374	2.42308
HvDIR63	chrUn	7914444	7959942	HvDIR62	chrUn	7895580	7896889	671.6	240.4	0.0214	0.1058	0.2024	8.13846
HvDIR64	chrUn	7958487	8039956	HvDIR17	chr2H	26867050	26928530	665.5	246.5	0.0185	0.0566	0.3265	4.35385
HvDIR64	chrUn	7958487	8039956	HvDIR18	chr2H	26943992	26945305	669.6	242.4	0.0045	0.0172	0.2645	1.32308
HvDIR64	chrUn	7958487	8039956	HvDIR19	chr2H	26988175	26989487	686	226	0.0059	0.0229	0.2578	1.76154
HvDIR64	chrUn	7958487	8039956	HvDIR61	chrUn	7878679	7879992	669.6	242.4	0.0045	0.0172	0.2645	1.32308
HvDIR64	chrUn	7958487	8039956	HvDIR62	chrUn	7895580	7896889	665.5	246.5	0.0185	0.0983	0.1883	7.56154
HvDIR64	chrUn	7958487	8039956	HvDIR63	chrUn	7914444	7959942	691.3	220.7	0.0029	0.014	0.2085	1.07692

[truncated: 8 more sheets: Table S11, Table S12, Table S13, Table S14, Table S15, Table S16, Table S17, Table S18]
